# Supplementary material for: The IQGAP-related RasGAP IqgC regulates cell–substratum adhesion in Dictyostelium discoideum
Source: Cell Mol Biol Lett. 2025 Jan 9;30:4. doi: 10.1186/s11658-024-00678-3 (PMC11720917; doi:10.1186/s11658-024-00678-3)
Supplement: Supplementary file 2 — Supplementary material 2. [file 11658_2024_678_MOESM2_ESM.xlsx]

## Sheet: Contents
CELLULAR & MOLECULAR BIOLOGY LETTERS:
The IQGAP-related RasGAP IqgC regulates cell-substratum adhesion in Dictyostelium discoideum
Lucija Mijanović1, Darija Putar1, Lucija Mimica1, Sabina Klajn1, Vedrana Filić1, Igor Weber1
1Ruđer Bošković Institute, Department of Molecular Biology, 10000 Zagreb, Croatia
Corresponding author: Igor Weber; Igor.Weber@irb.hr
Table of contents for the source data
Experiments	Figures/Tables	Sheet
Adhesion foci dynamics	Fig. 1d, e	1
	Fig. 2b, c	2
	Fig. 5c	3
	Fig. 7d
	Fig. 8c	4
	Fig. S4	5
Actin foci dynamics	Fig. S2b	6
Attached cell area	Fig. 3b, c, d	7
	Fig. S6
Detachment assays	Fig. 1a	8
	Fig. 2d
	Fig. 5a
	Fig. 7a
	Fig. 8a
	Fig. S1
Random motility	Fig. 4a, b, c	9
	Table 1
Chemotaxis	Fig. 4d, e	10
	Table 1
FA stimulation	Fig. S9	11
Biochemistry	Fig. 6	12
Microscopy	Fig. 1b		Movie 1 - AX2 YFP-IqgC
	Fig. 1c		Movie 2 - AX2 YFP-IqgC mRFP-PaxB
	Fig. S2a		Movie 3 - AX2 YFP-IqgC mRFP-LimEΔCC
	Fig. 5b		Movie 4 - rasG null YFP-IqgC
	Fig. 7c		Movie 5 - paxB null YFP-IqgC
			Movie 6 - talA null YFP-IqgC
			Movie 7 - myoVII null YFP-IqgC
	Fig. 8b		Movie 8 - AX2 YFP-PaxB
			Movie 9 - iqgC null YFP-PaxB

## Sheet: 1
Adh.foci dynamics Fig.1d,e
Measurement of YFP-IqgC and mRFP-PaxB dynamics
An area of the emerging adhesion foci was selected and fluorescence intensity was quantified using the Measure function in ImageJ, RawIntDen was later corrected for background and normalized
YFP-IqgC																											mRFP-PaxB
RawIntDen	RawIntDen	RawIntDen	RawIntDen	RawIntDen	RawIntDen	RawIntDen	RawIntDen	RawIntDen	RawIntDen	RawIntDen	RawIntDen	RawIntDen	RawIntDen	RawIntDen	RawIntDen	RawIntDen	RawIntDen	RawIntDen	RawIntDen	RawIntDen	RawIntDen	RawIntDen					RawIntDen	RawIntDen	RawIntDen	RawIntDen	RawIntDen	RawIntDen	RawIntDen	RawIntDen	RawIntDen	RawIntDen	RawIntDen	RawIntDen	RawIntDen	RawIntDen	RawIntDen	RawIntDen	RawIntDen	RawIntDen	RawIntDen	RawIntDen	RawIntDen	RawIntDen	RawIntDen
162209	65557	83341	57893	9700	6481	10877	7369	8401	7915	5049	5520	5088	6302	3435	6132	6606	9463	19470	6048	5266	7304	6423					66537	28240	41073	35529	8581	5914	10395	6824	7905	7681	4745	6331	5177	5989	3412	5833	5796	4923	6992	14282	4240	5006	4554
191262	68943	83456	61761	10041	6544	11214	7476	8659	8301	5570	5770	5197	6790	3607	6192	6724	9544	19927	6472	5295	7515	6634					69794	29283	42749	36043	8952	6030	10438	7283	8270	7843	5496	6529	5510	6883	3864	6005	5847	4953	7058	14475	4420	5173	4589
222199	80644	93846	62864	11194	6876	11235	7796	9008	8466	6078	6017	5373	6929	3889	6595	6906	9546	20013	6446	5802	7331	6860					71183	30348	42932	37684	9576	6335	10864	7736	9262	8141	6121	6531	5567	7207	3991	6486	5913	5027	7292	14741	4649	5218	4774
242054	83351	106374	66953	13082	7163	11266	8161	9345	8603	6230	6166	5451	7900	3912	6909	6979	9560	20106	6489	6543	7522	6947					79581	32618	44978	38972	10032	6829	10942	8334	10320	8035	6363	6874	5928	8071	4030	7088	6307	5122	7027	15530	4668	5597	4786
245949	82245	120804	67038	13723	7427	11331	8528	9969	8676	5945	5948	5496	7883	3960	7596	6932	9485	19913	6552	8004	7577	6989					81444	34058	51033	37636	10318	7364	11010	9178	11437	8121	5947	7418	6552	8716	4174	7703	6645	5263	7278	15725	4827	5701	4745
256259	87063	125015	65738	14380	8072	11920	9519	9849	8656	5757	6172	5807	7758	4143	7834	7022	9764	20391	6520	8929	7767	6856					83744	35452	52906	40881	10765	7277	11298	9469	12298	8496	5736	8326	6785	8595	4613	7893	6967	5225	7290	15916	4953	5548	4725
267163	93116	136692	66686	15491	8411	11810	9863	10293	8709	5620	6379	5847	7605	4427	7973	6999	9416	20768	6685	8997	7686	7035					84551	35759	53871	39191	11222	7702	11337	9820	12520	8470	5917	8746	6764	8656	4931	8152	6953	5448	7424	16437	5192	5673	4790
306004	93566	151131	67346	16130	8387	12202	9816	10397	8893	5844	6768	5790	8093	4535	7957	7268	9504	21176	6528	9210	8018	7154					86410	35960	52831	39138	11187	7785	11574	10295	13068	8629	5930	8895	6872	8715	5235	8846	6910	5410	7536	16503	5091	5541	5050
328162	85956	145133	63110	15797	8627	12412	9862	10494	8875	5863	6851	5997	7925	4638	7986	7071	9889	21279	6629	9118	7669	7061					88296	35949	56945	38846	11387	7755	11655	10409	13241	9183	6151	8605	7125	9023	5294	8838	7180	5502	7456	16576	5222	5477	5287
325270	92158	150393	68153	16143	8553	12547	10454	10880	8935	6017	6994	6221	8126	4569	8112	7317	9695	21724	6667	9083	7685	7033					89527	35730	55022	40166	11662	7842	11833	10641	13361	9365	6334	9302	7578	8867	5415	8823	7375	5551	7272	16848	5358	5550	5334
341171	93105	160148	69131	16867	8362	12856	10599	10727	9114	6222	7057	6401	7960	4597	8347	7245	9779	21594	6848	9093	8054	7192					92254	37453	56790	41209	11877	7936	11715	11019	13731	9589	6901	9347	7807	9446	5482	8753	7394	5614	7459	16781	5324	5576	5578
335827	96227	163799	72480	18830	8582	12466	11049	10949	9222	6424	7017	6424	8158	4720	8274	7335	9877	20889	6827	9224	7908	7390					91534	35212	56560	41757	12141	7921	12274	10898	14318	9627	7205	9505	7969	9700	5412	8939	7355	5614	7475	16891	5371	5672	5351
352235	100356	173900	72558	19244	8818	12351	11115	10972	9037	6576	7204	6364	8073	4580	8261	7677	9915	21068	6836	9379	8001	7498					95686	36592	57406	40321	12382	7836	12198	11152	14280	9688	7374	9442	7994	10063	5308	8773	7609	5744	7519	16980	5364	5488	5633
362128	97372	172462	71748	19895	8756	12903	10974	11118	9013	6502	7386	6497	8253	4643	8063	7503	9842	20931	7107	9475	7973	7449					96276	39151	55876	39826	12392	8091	12451	11251	13896	9841	7556	9790	7950	9707	5228	8629	7597	5714	7500	17045	5444	5719	5617
358079	98530	177799	76454	19594	8770	13153	10829	10983	9276	6613	7275	6299	8120	4602	8260	7632	9932	20898	7172	9697	8161	7423					92239	35719	57768	43912	12457	7988	12223	11358	14021	9867	7773	9203	8419	9853	5222	8866	7735	5725	7500	17395	5755	5731	5463
383096	98783	181537	79689	18211	8751	13160	10980	10839	9392	6734	7496	7010	8172	4590	8469	7765	9884	20664	7040	9909	8310	7344					97393	35017	60078	42135	12557	7794	12332	11520	14446	9440	7819	9069	8678	9816	5378	8819	8272	5757	7516	17034	5632	5663	5510
376079	99603	203801	76493	17395	8577	12733	11057	11070	9143	6839	7477	6991	8279	4615	8232	7877	9801	21149	7404	9768	8310	7568					95373	34766	59346	44015	12615	7903	12403	11702	14527	9161	7666	10356	8816	10078	5373	8880	8307	5889	7581	16804	5747	5812	5462
402559	109511	196528	80839	17218	8521	13186	10996	11174	8749	7050	7758	7116	8122	4560	8138	8052	9632	21496	7297	9801	8216	7427					98143	37293	61272	42449	12600	7815	12095	11042	14830	9147	8076	10001	8627	9751	5431	8833	8708	5720	7548	17012	5873	5811	5488
399764	97111	203718	80189	17935	8665	13153	10616	10952	8557	6882	7413	7098	8178	4508	7962	8190	9610	21180	7402	9955	8499	7544					101824	38962	60496	43367	12388	7849	12620	10776	14377	8794	8026	9556	8600	9732	5206	8889	8723	5731	7584	16997	5789	5807	5693
403203	103195	218852	77623	16982	8482	13049	10161	11093	8597	7164	7288	7081	8121	4550	7964	7856	9581	21656	7480	9863	8383	7442					94371	35967	58999	44014	12693	7996	13043	10529	13938	8734	8130	8856	8748	9722	4679	8842	8504	5842	7807	16954	5724	5668	5644
421475	101309	222192	75109	17133	8629	12736	10090	11100	8696	7194	7714	7081	8395	4288	7877	8043	9634	21520	7507	9601	8404	7317					98911	38319	63046	42834	12919	8010	14278	10466	14483	8361	8201	8592	8780	9958	4427	8865	8650	5867	7837	16984	5801	5723	5833
413552	100053	221139	72744	16375	8617	12883	9771	10903	8510	7162	7528	7046	8385	4131	8064	8185	9899	21633	7351	9341	8304	7370					96630	37860	66222	46735	12888	8033	14448	10489	14907	8110	7901	8402	8643	9753	4502	9053	8793	5806	7894	16905	5736	5822	5616
413464	110485	221091	74258	15728	8600	13110	9699	11518	8346	7012	7266	7172	8210	4066	8123	8131	9776	21558	7368	9581	8414	7637					98999	36819	66758	44681	12988	8273	14022	10449	15404	7942	8302	8655	8354	10089	4397	9124	8797	5812	7749	17064	5771	5775	5668
407583	106016	225781	83904	15590	8542	14192	9702	11312	8328	7183	6903	6768	8504	3999	8092	8078	9718	21626	7438	8952	8437	7449					99523	37270	67082	45446	12851	7928	14062	10286	15088	7866	8325	9695	8036	9832	4226	9042	8931	6040	7801	17206	5798	5933	5618
407386	113187	221633	81750	15248	8396	14113	9887	11146	8233	7154	6761	6564	8328	3852	8046	7906	9962	21239	7520	9042	8248	7419					97309	40138	67716	44766	12776	7770	14170	10633	14615	8016	8274	10265	8184	10065	4143	9020	8984	6025	7840	17193	5769	5902	5517
403627	117645	219263	79485	15200	8492	14005	9565	11741	8190	7316	6698	6613	8407	3764	8249	8063	9944	20960	7500	8952	8369	7597					102856	38170	67692	46686	13086	7712	14442	10423	14900	7922	8582	10517	7805	10185	3952	9027	9138	5979	7754	17432	5844	5889	5597
404431	118471	216517	78095	15598	8261	14020	9533	11286	8282	7278	6718	6640	8465	3710	8108	8134	9870	21145	7413	8553	8133	7618					103956	40876	67292	45719	13029	7643	15262	10275	14550	7853	8545	10699	7500	10065	3990	9199	9143	5933	7845	17246	5929	5873	5424
409318	109161	221293	79029	15753	8406	14247	9605	11481	8193	7284	7019	6478	8511	3752	8065	8025	9854	21076	7477	8399	8306	7798					101078	37313	67463	44660	13206	7871	15654	10011	14770		9050	10304	8016	10343	3952	9013	9208	6071	7790	17171	5850	6010	5304
384410	113457	222303	79539	16360	8573	14043	9509	11866	8142	7284	7198	6644	8437	3727	7979	7880	9597	21281	7693	8783	8504	7686					106282	39262	66758	44781	13129	7847	15358	10056	15067		9182	9526	7607	10384	3836	9096	9148	5971	7893	17247	5944	5943	5577
405258	113922	234918	67491	16971	8606	14304	9458	11817	7994	7475	7370	6524	8402	3705	8092	8044	9597	21679	7594	8857	8644	7734					99149	39063	65747	44561	13367	8003	15370	9998	14967		8890	9202	7465	10485	3748	8944	8982	5912	7730	17004	5894	5824	5446
404814	117291	225501	64761	16944	8825	14555	9151	11419	8248	7351	7397	6347	8588	3613	8121	8017	9764	21265	7587	8772	8444	7592					99658	38867	63439	42015	13187	8019	15570	10105	14732		8999	9308	7208	10643	3558	9255	9197	6085	7808	16978	5909	6034	5437
396196	122784	224721	65012	16525	8602	14651	9475	11384	7973	7263	7324	6207	8921	3547	7792	8014	9933	21874	7609	8793	8464	7638					99942	39891	62349	43533	13020	8034	15380	9934	14200		8347	9559	6937	10971		9283	9095	6088	7906	16989	6046	6034	5308
398444	118742	208825	61896	16308	8701	14454	9568	11414		7281	7099	6158	8961		8171	8005	10164	21680	7643	8554	8558	7563					97126	38488	62480	44508	12110	7867	15258	10209	14653		8449	10484	6848	11022		9501	8868	6223	7792	16697	5987	6044	5507
385848	114191	203336		15795	8246	14223	9731	11584		7240	7074	6166	9132		7935	8188	10122	21395	7613	8450	8416	7677					99770	38352	61422	44946	11936	7721	15213	10564	14157		8442	10155	6216	11441		9250	8599	6142	8078	16641	6006	6157	5379
386793	118386	202018		15459	8530	14597	9876	11389		7348	6978	5880	9203		8248	7993	10128	21435	7705	8603	8499	7838					98028	37617	60524	43856	11769	7700	15348	10691	14134		8160	10067	6255	11430		9731	8823	6319	7795	17032	5911	6329	5451
385888	121625	196806		14801	8308	14584	9925	11250		7344	7235	5567	9153		8394	7989	10135	21303	7830	8480	8890	7919					100927	38561	58672	41565	10949	7468	15006	10510	13786		8187	9594	6081	11528		9770	8890	6096	7938	17003	5969	6303	5555
393482	121775	189216		13986	8158	14344	9917	11407		7415	7322	5485	9386		8374	8044	10076	21774	7595	8241	8675	7693					95537	39428	60886	39043	10969	7483	15000	10866	13856		8242	9699	5474	11607		9892	8772	6028	7924	17050	6081	6391	5460
397045	120176	184292		13715	7812	14368	10084	11474		7422	7675	5507	9477		8219	8129	9974	21754	7748	8585	8737	7523					99828	39359	53600	37771	10656	7405	15353	10903	13403		8130	9718		11695		10042	8515	6128	8160	17293	6114	6396	5512
382912	120176	190209		13580	7772	14517	10003	11356		7240	7534		9537		8337	8085	10409	22374	7808	8511	8471	7905					102026	40223	54188	37771	9824	7170	15113	10751	13716		8262	9484		11076		10006	8309	6340	8146	17856	6288	6489	5629
405356	117692	185246		12613	7795	14339	9825	11199		7088	7377		9441		8411	8014	10385	22396	7871	8794	8604	7696					97865	37820	54617	37878	8615	7249	15620	10330	12746		8054	9514		11245		10303	8344	6105	8017	17775	6136	6579	5583
399907	110615	185633		9728	7827	14466	9757	11168		7065	7091		9801		8353	7983	10564	22380	7908	8848	8500	7912					101459	39094	54263	36269		7434	15752	10045	12699		8142	9491		11148		9943	8349	6245	8051	17984	6303	6345	5538
380247	110456	171305			7897	14361	9818	10896		7177	7253		9479		8458	7976	10410	22876	7776	8699	8496	7818					100797	38573	59001			7323	15698	10091	12381		8140	9369		11363		9795	8212	6247	8086	17852	6205	6368	5402
408767	116299	165164			7833	14554	9481	10601		7065	7099		9701		8320	8177	10530	22434	7922	8727	8586	7704					103073	38871	54922			7091	15880	10326	11580		8046	9269		11196		9484	8231	6143	8111	17759	6046	6598	5598
392728	113781	168345			7813	15099	9629	10404		6839	6947		9953		8526	7921	10822	22587	7868	8740	8572	7983					104706	38966	54855			7203	15750	10144	11132		7921	9196		10947		9935	8035	6216	8148	17850	6223	6503	5578
395669	117864	165068			7598	14897	9546	10088		6872	6855		9996		8614	7961	10572	22800	7831	8837	8305	7933					99185	41712	55660			7084	16510	10235	10628		7798	9137		11439		9540	8002	6281	8063	17662	6074	6416	5582
387892	113584	166357			7725	15000	9783	9155		6966	7011		9981		8536	7832	10802	22867	7818	8404	8603	7931					103845	38290	56151			6841	16153	10361	8441		7869	9027		11361		9979	8312	6453	8131	17717	6199	6328	5769
387478	118433	159385			7669	14960	10021	8555		6837	7057		10231		8729	7746	10717	22880	8078	8153	8808	7792					98027	40893	51542			7032	16310	10103			7885	8849		11389		9776	7725	6123	8110	18000	6092	6425	5784
387602	113009	159470			7527	14816	9865			7035	6907		10193		8660	7907	10606	23633	7831	8018	8532	7794					99888	39130	53041			6971	16827	10127			7637	9046		10866		9891	7624	6317	8170	17872	6183	6436	5794
394317	112270	157380			7361	15057	9494			6980	7174		10081		8683	7754	10623	23760	7712	7743	8701	7723					97525	39130	54011			6955	16673	10519			7507	9126		10925		9855	7619	6449	8177	18155	6257	6431	5952
381382	110495	161125			7436	15401	9734			7018	6970		10279		8748	7647	10600	23471	7686	7715	8777	7741					98831	40630	51037			7174	16417	10409			7454	8907		11150		9895	7692	6262	8199	18390	5891	6522	5808
375007	114617	164647			7461	15345	9813			6968	7007		10654		8612	7777	10791	24222	7564	7598	8800	8011					100381	39405	53210			7017	16600	10298			7650	8982		10992		9647	7734	6174	8160	18392	5816	6480	6057
368273	109938	175775			7721	15067	9934			7123	6867		10509		8592	7726	11063	24631	7439	7385	8926	7838					100290	41107	55270			7066	16822	10230			7517	9071		10940		9963	7573	6173	8098	18492	5616	6477	6127
368273	113940	178964			7618	15526	9917			7026	6860		10373		8642	7811	11227	24887	7599	7219	8728	7910					98659	39771	54696			7038	16177	10173			7557	9072		11004		9960	7492	6514	8004	18671	5549	6713	6118
354207	111879	180934			7552	15318	9932			6898	6984		10626		8873	7659	10723	24937	7694	7234	8918	7912					99679	40336	55359			7115	16573	10363			7610	8763		11222		9588	7574	6475	8318	18535	5358	6614	6245
347837	109103	171250			7500	15724	9667			6738	7056		10460		8602	7668	10600	24817	7608	7065	8489	7903					97056	39749	54375			7269	16433	10121			7572	9041		11589		9665	7515	6467	8350	18836	5304	6617	6118
325892	112442	159659			7376	15488	10089			6867	6976		10476		8869	7534	10729	25435	7699	6934	8479	7940					98322	39854	52321			7255	16115	9913			7652	9049		11342		9757	7528	6212	8255	18840	5261	6805	6096
312252	111165	164017			7496	15930	9622			6766	6867		10292		8641	7726	10736	24957	8067	6905	8604	8160					94690	40041	57498			7410	16053	9868			7470	9027		11033		9694	7761	6391	8226	18845	5261	6805	6085
320596	105054	160136			7325	15937	9551			6803	6771		10197		8845	7790	10679	24738	8198	6846	8342	8011					102140	40587	52944			7526	15931	9749			7318	9195		11164		9816	7552	6299	8185	19085	5294	6736	6111
315833	108673	157086			7539	15571	9354			6810	6863		9862		8665	7828	10531	25371	8057	6499	8442	8263					98956	39310	51369			7528	15737	9649			7613	9183		10841		9974	7509	6087	8598	19144	5201	6911	6349
301753	110140	143350			7774	15588	9269			6800	6958		9774		8730	7705	10425	25461	8166	6634	8547	8009					97160	35530	54181			7512	14370	9374			7519	9080		10601		9757	7653	6309	8826	19155	5129	6861	6226
290992	97010	139893			7791	15567	9254			6873	6869		9805		8780	7600	10699	24914	8069	6388	8642	8559					91058	36783	53377			7500	14035	9415			7471	8759		10289		9738	7612	6255	8858	19554	5075	6806	6108
308007	93933	141911			7772	15640	8982			6824	6747		9624		8889	7866	10771	24620	7997	6361	8615	8436					89690	38336	51820			7468	13840	9258			7687	8496		10142		9881	7494	6014	9145	19918	4962	6771	6114
310672	89422	145990			7724	15388	8989			6879	6810		9499		8483	7497	10869	24392	7939	6253	8675	8417					91931	35758	52989			7275	13642	9245			7499	8328		10051		9926	7573	6225	8967	20005	4707	6805	6160
312787	86905	149615			7749	15870	9036			6815	6818		9364		8663	7661	11241	24625	7987	5999	8779	8506					89415	34621	50961			7221	13619	9263			7458	8129		9978		9950	7498	6078	9195	20047	4652	6740	6175
302628	78001	145386			7790	15630	8909			6726	6967		8984		8594	7651	11457	24732	7942	5985	8863	8794					90332	34447	53041			7088	13355	9222			7568	8247		10119		9768	7477	6484	9263	19590	4766	6932	6182
296556	78938	138549			7512	15606	8983			6619	6771		9140		8515	7613	10953	24245	7797	5813	8764	8813					93388	32102	53297			6847	13285	9142			7529	8221		10045		9826	7410	6178	9298	19466	4656	6924	6163
303732		139729			7420	14945	9009			6774	6724		9019		8423	7505	10985	24740	7504		9023	8707					86508	31720	51964			6957	13115	9340			7363	8094		10259		9679	7283	6168	9256	19535	4588	6815	6401
296673		140650			7486	14254	8981			6784	6582		9051		8517	7565	11024	24207	7662		9042	8791					91416	33885	54791			7023	13179	9321			7473	8075		10090		9809	7050	6180	8888	19488	4454	6948	6391
302641		145128			7651	14152	9105			6722	6548		9024		8781	7380	10840	23888	7361		9018	8986					90003	32074	53634			6979	13264	9455			7277	8223		10445		10103	6865	6104	8828	19277		6943	6630
294558		149791			7466	13780	8942			6701	6561		8991		8428	7564	10725	24186	7604		9250	8599					90021	31683	52805			6916	12894	9353			7616	8412		10527		10072	6831	6008	8864	19563		7075	6423
289203		142216			7695	13668	8823			6590	6609		8946		8595	7390	10602	24244	7560		9358	8950					89181	29792	52389			6909	12898	9276			7547	8378		10414		10109	6556	6268	8790	19725		6834	6555
283170		125309			7511	13643	9035			6613	6470		9013		8595	7269	10504	24104	7471		9276	8913					87446		54193			6596	12806	9644			7501	8278		10525		10131	6646	6169	8752	19686		6923	6409
276763		132238			7492	13098	9099			6626	6425		8796		8608	7122	10907	23748	7369		9271	8913					84722		53674			6587	13023	9337				8265		10396		10093	6733	6380	8863	19889		6904	6346
283379		133837			7311	13115	8895			6591	6495		8828		8514	7140	10768	23684	7418		9228	8730					84411		53346			6826	12579	9000				8378		10614		9855	6523	6512	8791	19736		6941	6524
274518		133716			7237	13167	8975			6583	6620		8590		8583	7201	10858	23436	6861		9279	8904					81204		51961			6883	12471	9046				8595		10273		9814	6526	6425	8663	19639		6999	6750
275974		135202			7300	13246	8829				6579		8770		8670	7192	10926	23309	6987		9140	8736					83816		53353			6937	12172	9081				8751		9875		9861	6588	6515	8868	19270		7050	6660
266614		130522			7420	13160	8692				6571		8552		8890	7338	11029	23653	6937		9260	8761					82845		54602			6958	11883	9033				8338		9954		9618	6476	6414	8855	19498		7240	6720
266047		139730			7284	13194	8556				6566		8447		8718	7295	10788	23690	6936		9406	8819					82111		55203			6831	10414	9094				8607		10128		9869	6406	6567	8738	19224		7017	6699
256939		129654			7431	12950	8665				6471		8332		8738	7205	11011	23664	6614		9548	8595					82449		52600			6384	10524	9074				8467		9907		9769	6123	6621	8817	19050		6861	6379
253937		129654			7363	12987	8570				6706		8623		8769	7214	10939	23664	6529		9434	8573					79139		54897			6326		8945				8116		10042		9650	6183	6342	8791	19275		6864	6550
239878		129328			7377	12990	8629				6785		8455		8768	7145	10891	23657	6801		9431	8573					81151		50438			6091		8949				8407		9829		9526	6169	6330	8877	18982		6948	6673
253116		124661			7026	13011	8552				6862		8340		8520	7193	10892	23271	6631		9487	8349					76516		53067					8789				8270		10146		9758	6124	6153	8624	19199		6941	6618
238043		118493			6728	12819	8334				6647		8243		8545	6939	11069	23681	6683		9294	8120					77681		51128					8814				7783		10132		9626		6069	8889	19375		6968	6620
241094		120866			6556	12629	8495				6617		8274		8310	6913	10865	23714	6719		9144	8225					78767		50188					8688				7603		9717		9825		6247	8611	19282		7173	6594
247156		110437				12296	8427				6635		8376		8159	7048	11014	23346	6961		9057	7987					78048		51936					8617				7700		9657		9633		6015	8645	18866		7186	6586
237041		112575				12296	8344				6676		8300		8326	6937	10814	23029	6884		9140	7803					78103		50128					8543				7678		9183		9694		5853	8511	19083		6939	6519
247471		109825				11134	8351				6755		8233		8349	7009	10847	23029	6753		9182	8006					77446		48894					8465				7647		9192		9753		5975	8624	18923		6976	6404
245027		100345					8209				6680		8018		8191	6845	10931	22391	6619		9055	8162					78185		49464					8210				7880		9045		9661		5738	8781	18449		7040	6358
246082		95176					8128				6487		7951		8185	6930	10977	22727	6394		9002	8206					77829		47698					8074				7458		9075		9595		5674	8519	18362		6844	6339
246886							7991				6445		8104		7902	6817	10663	22764			9077	7972					76656		46995					8026				7390		8912		9272		5841	8614	18628		7012	6388
237392							7971				6407		7977		8261	6756	10912	23052			9151	8343					74025		47233					8341				6980		9207		9798		5762	8712	18532		7085	6342
234148							7959				6484		7916		8263	6781	10536	22546			9181	8174					75089		46349					8002				6927		8898		9579		5807	8804	18326		7070	6328
232161							8092				6501		8105		8215	6755	10686	22431			8901	8228					77357							7847						8559		9611		5856	8541	18640		7100	6344
223453							8038				6309		7821		8378	6690	10709	21876			8895	7811					74868							7998						8540		9366		5865	8700	18904		7136	6464
234366							7969				6419		7959		8429	6798	10714	22385			9101	7871					78801							7977						8801		9541		5591	8621	18784		6919	6194
229903							7939				6104		7738		8355	6802	10782	22256			8862	7782					76150							8072						8650		9548		5699	8612	18327		6980	6164
227575											6140		7728		8214	6716	10494	22119			8811	7974					72197							8139						8800		9491		5670	8601	18574		7019	6097
228340											6054		7597		8178	6672	10472	22284			8848	7994					72556							8000						8829		9355		5491	8766	18224		7168	6118
229523													7628		8222		10638	21942			8963	7932					72912							8193						8616		9004		5490	8705	18087		7277	6151
219509													7658		7959		10637	22014			8815	7806					73529							8222						8789		9134		5493	8681	18240		7007	6104
223078													7409		8101		10715	22054			9099	7997					75366							8016						8060		8835		5269	8717	18298		7099	6047
218273													7153		8005		10575	22397			9213	8081					77402							8319						7962		9041		5457	8597	17747		7141	6061
228152													7094		8110		10687	22526			9093	8052					72412													7706		8944		5252	8667	17943		7078	6021
228339													7001		8091		10520	22468			8952	8187					74185													7533		9129		5417	8478	17218		7121	6107
231105													7214		7990		10528	22537			9218	8084					74489													7425		9104		5412	8861	17649		7077	6105
234914													7373		7858		10552	22651			9292	7852					76819													7612		8793		5459	8561	17763		7119	6069
232470													7395		8046		10753	22545			8781	7755					75535													7686		8840		5359	8631	17618		6907	5981
232693													7298		7877		10574	22525			9068	7960					74727													7595		8869		5423	8435	17403		7016	6011
235906													7191		7629		10622	22571			8866	8065					76006													7409		8907		5228	8524	17649		6811	6105
230734													7166		8031		10574	22712			8866	8145					74196													7295		8978		5361	8426	17543		6898	6063
229304													6866		7742		10277	22457			8871	8235					73693													6918		9278		5236	8457	17614		6888	5930
225566													6809		7815		10387	22577			9092	8317					74479													6770		9062		5090	8333	17871		6938	6193
183130													6648		7690		10225	22432			9304	8447					77925													6631		9229		4956	8367	17811		6876	6020
													6511		7799		10367	22510			9186	7933																		6583		9047		5118	8230	17844		7102	6118
															7793		10306	21994			9466	8054																		6665		8821		5089	8536	17862		6940	6164
															7658		10227	22097			9157	7963																		6242		8574			8540	17598		7012	6130
															7619		10142	22463			9246	7974																				8669			8322	17324		7086	5945
															7551		10327	21708			9262	8044																				8762			8550	17282		7021	6036
															7555		10370	21086			9043	7978																				8596			8444	17425		7150	6170
															7765		10139	21400			9240	8162																				8755			8362	17687		7155	6022
															7791		10506	21823			9312	8116																				8587			8326	17475		7191	6101
															7833		10154	21750			9083	8151																				8366			8363	17647		7133	5971
															7870		10352	21590			9105	8152																				8749			8490	17564		7097	5846
															7694		10406	21420			8955	8312																				8358			8523	17678		7065	6034
															7863		10369	21387			9438	8509																				8444			8274	17738		7071	6019
															7667		10210	21900			9221	8254																				8352			8413	17568		7068	6055
															7690		10219	21281			9451	8168																				8427			8489	17538		7104	6087
															7989		10093	21622			9254	8072																				8337			8196	17267		7185	5880
															7909		10333	21867			9354	7895																				8265			8490	17181		7419	5893
															7474		10036	21813			9459	8022																				8284			8340	17501		7492	6004
															7642		10063	21808			9139	7967																				8517			8336	17356		7306	5852
															7557		9746	22163			9287	7854																				8631			8282	17351		7204	5944
															7459		9492	21879			9133	8007																				8552			8328	17487		7391	6016
															7567		9344	22369			9252	7872																				8675			8215	17658		7397	5883
															7424		9325	22449			9443	7571																				8448			8179	17537		7426	5863
															7506		9336	22289			9510	7719																				8359			8025	17376		7413	5804
															7448		9226	23029			9174	7677																				8350			7970	17656		7228	5781
															7470		9288	22833			9000	7576																				8312			7968	17777		7296	5914
															7406		9164	23506			8968	7845																				8478			8116	17614		7257	5976
															7480		9195	23816			8980	7637																				8281			8042	17772		7283	5816
															7459		9180	24075			8819	7760																				8284			8159	17683		7142	5881
															7557		9144	24035			9007	7600																				8221			8114	17636		7253	5883
															7568		9274	23919			9029	7801																				8226			8039	18010		7175
															7491		9131	23967			9191	7368																				8260			8126	18003		7209
															7291		9136	23853			8997	7627																							8009	17918		7164
															7562		9176	23426			8937	7795																							7967	18471		6983
															7717			23442			8937	7703																							7860	18221		6968
															7702			23451			9007	7770																							7797	18523		7172
															7688			23696			9127	7665																							7916	18843		7246
															7879			23213			9099	7787																							7789	18856		7224
															7526			23207			9140	7619																							7678	19030		7054
															7603			23193			8924	7694																							7581	19034		7124
															7661			23596			9056	7454																							7652	18838		7294
															7416			23873			9212	7606																							7482	18722		7332
															7380			23200			8875	7803																							7542	19308		7088
															7431			23600			8816	7543																							7486	18910		7010
															7267			23656			8980	7635																							7404	18916		7156
																		23725			9244	7580																							7311	18665		6895
																		23393			9005	7379																							7444	18685		7010
																		23361			8994	7691																							7399	18359		7128
																		22939			9184	7458																							7475	18722		7031
																		22674			9174	7640																							7401	18383		7108
																		22997			8890	7433																							7381	18460		7036
																		22777			8705	7378																							7401	18397		6942
																		22582			8639	7331																							7250	18850		6906
																		22697			8450	7299																							7268	18428		6977
																		22518			8516	7251																							7123	18346		6921
																		22296			8516	7467																								18229		6996
																		22185			8320	7603																								18466		7034
																		22604			8332	7385																								18326		6805
																		22602			8156	7587																								18494		6617
																		22395			8313	7508																								18489		6706
																		22276			7823	7473																								18126		6885
																		21743			8275	7433																								18078		6571
																		21812			8211	7547																								17926		6768
																		21814			8047	7488																								17580		6758
																		21567			8032	7549																								17863		6711
																		20799			8119	7403																								17681		6673
																		21032			8018	7732																								17648		6758
																		21214			8043	7530																								17509		6859
																		20773			7936	7747																								17621		6833
																		20472			8046	7258																								17674		6849
																		20717			7875	7434																								17444		6846
																		20679			7856	7594																								17304		6872
																		20757			7925	7395																								17575		6851
																		20604			7546	7622																								17333		6817
																		20814			7710	7490																								17526		6858
																		20878			7684																									17395		6820
																		20915			7648																									17322		7023
																		20666			7688																									17158		6794
																		20540			7824																									16996		6982
																		20870			7509																									17040		6991
																		21124			7524																									16728		6856
																		20823			7522																									16676		6655
																		21189			7466																									16944		6896
																		20821			7692																									16833		6872
																		20495			7628																									17069		6846
																		20231																												16380		6999
																		20091																												16778		6919
																		19913																												16561		6875
																																														16252		6988
																																														16522		7082
																																														16555		6826
																																														16390		7007
																																														16497		6934
																																														16316		6994
																																														16511		6893
																																														16180		6732
																																														16373		6789
																																														16221		6663
																																														16214		6680
																																														16502		6638
																																														16086		6700
																																														15912		6863
																																														15830		6920
																																														15709		6705
																																														15633		6659
																																														15426		6697
																																														15542		6567
																																														15279		6597
																																														15593		6686
																																														15218		6583
																																														15457		6485
																																														15280		6574
																																														15481		6595
																																														15475		6584
																																														15553		6504
																																														15251		6431
																																														15047		6295
																																														15492		6335
																																														15350		6426
																																														15176		6289
																																														15318		6200
																																														15172		6244
																																														14805		6082
																																																6177
																																																6062
																																																5899
																																																6085
																																																6104
																																																5983
																																																6035
																																																6206
																																																6087
																																																6188
																																																6094
																																																6094
																																																6094
																																																6094
																																																6101
																																																6067
																																																5978
																																																6086
																																																6156
																																																6266
																																																6208
																																																6175
																																																6228
																																																6156
																																																6122
																																																6114
																																																6242

## Sheet: 2
Adh. foci dynamics 2b,c
Measurement of YFP-IqgC variants dynamics
An area of the emerging adhesion foci was selected and fluorescence intensity was quantified using the Measure function in ImageJ, RawIntDen was later corrected for background and normalized
YFP-IqgC																																			YFP-IqgC(Δcentr)
RawIntDen	RawIntDen	RawIntDen	RawIntDen	RawIntDen	RawIntDen	RawIntDen	RawIntDen	RawIntDen	RawIntDen	RawIntDen	RawIntDen	RawIntDen	RawIntDen	RawIntDen	RawIntDen	RawIntDen	RawIntDen	RawIntDen	RawIntDen	RawIntDen	RawIntDen	RawIntDen	RawIntDen	RawIntDen	RawIntDen	RawIntDen	RawIntDen	RawIntDen	RawIntDen	RawIntDen	RawIntDen	RawIntDen	RawIntDen		RawIntDen	RawIntDen	RawIntDen	RawIntDen	RawIntDen	RawIntDen	RawIntDen	RawIntDen	RawIntDen	RawIntDen	RawIntDen	RawIntDen	RawIntDen	RawIntDen	RawIntDen
13708	13167	4672	4783	6064	6004	6658	7228	6762	5126	5186	4074	11290	4851	5397	5698	9436	11348	7692	21088	12243	21550	9776	11696	9978	7415	20886	11837	16232	13943	7957	35982	18106	17054		5666	5659	3981	2640	15952	6350	4110	5283	3169	5119	6566	8885	9191	5124	5464
13796	13491	4930	5114	7063	6190	6849	7327	8115	5277	5254	4611	11856	4996	6182	5871	12863	12421	8043	21246	12566	21889	10386	12183	12931	7973	21479	14144	16920	15012	8191	39261	18762	17805		6901	5719	4204	2729	16364	6888	4572	6030	3222	5606	6772	8981	9612	5571	5827
14096	13474	5164	5291	10308	6315	7657	7337	10004	6250	5984	5990	12645	5232	7119	6962	14488	15590	8333	21794	13335	21815	11698	12743	15035	12277	23474	16712	16632	15892	8148	37660	19438	21014		6187	5700	4717	2996	16601	8057	5413	7069	3343	5889	7013	9063	9865	5702	5975
14234	14087	5320	5908	13026	6673	8556	7494	10213	7599	6878	5815	13046	5843	7122	9160	18558	18990	8936	22232	13880	21835	11726	13639	19445	12786	26021	16786	17868	16425	8234	39394	19019	24588		6387	7394	5018	3120	17310	9264	6503	6658	3416	6470	7165	9086	9862	5816	6342
14085	14468	5374	6212	12685	7712	8707	7334	12017	7970	7422	6151	13280	6469	7327	9398	20015	17991	8966	22744	15850	21704	11881	13947	22809	16301	28518	16786	18361	15845	8121	42681	18497	25656		7360	8031	5168	3363	18204	9220	5983	6963	3567	6783	7180	9408	10082	6039	6823
14555	14110	5509	6641	12580	9188	9838	7830	13214	8788	7798	7068	14008	7746	7462	9370	18532	19209	9342	23000	16582	21292	12835	14652	29820	18774	31663	21218	18361	16982	8199	43304	18962	25486		9515	8499	5512	3955	18186	9084	6370	7088	3617	6783	7222	9938	10225	6443	6229
14995	14242	6037	6855	12770	10565	10378	7947	13605	8969	7919	7068	14438	8353	8251	9428	17854	20469	10045	24064	17114	21832	12685	14901	37424	23047	31663	23165	18576	16439	8753	44319	20598	27591		9254	8810	5822	3866	18293	9395	7086	6676	3613	7698	6920	9915	10269	6378	6534
15337	14571	6244	7240	13011	12292	10722	7522	14559	9592	7975	6554	15409	9584	8307	10260	18864	20910	9808	24064	16964	21874	13410	18660	38518	23047	34798	24749	19305	16439	8753	45300	21218	28891		9649	9600	8099	3535	17816	9620	7578	6703	3567	7599	7171	10060	10434	7807	6162
16238	14422	6586	7596	13731	12325	11007	7664	14699	9689	9627	5867	15759	9987	9025	10801	18998	21019	9627	24912	17656	21767	13075	22447	40623	25150	36981	24749	19305	18551	9048	47033	21218	28891		9910	10410	9601	3626	18374	9824	8445	6430	3567	7287	7675	9937	10467	8762	6310
16486	14835	7278	7363	14323	13446	12519	7514	14749	9661	9894	5488	16257	10708	9527	10578	18328	19358	9982	24966	17651	21779	13038	26445	40433	25126	38172	26486	19825	18551	9015	46837	22713	30887		10528	10186	9034	3677	19702	9831	8710	6355	3677	7421	8101	9937	10383	8635	6051
16589	14863	6996	7649	14500	13720	12716	7353	16212	9858	10661	5461	16257	10140	9667	11304	18992	20473	9899	24966	17991	22357	13346	30012	40734	25126	35662	26107	20261	18888	9246	47962	26558	31542		10410	9465	9578	3677	20545	10162	7591	6383	3731	7917	7952	10031	10383	8527	6109
16987	15912	7245	7421	14779	13950	14165	7475	15920	9562	11263	5172	17352	11022	10097	10568	19550	20551	11076	25016	17991	22040	14626	33504	41023	25063	36567	25762	20261	18826	9696	47616	26899	31542		10708	9396	10122	3325	21925	10867	8161	6083	3863	8108	8013	10000	10301	8804	5776
17497	16158	7107	7350	15795	12813	15728	7888	15885	9713	12602	5034	18156	11516	10220	10879	19832	20274	12461	25629	17405	22410	15449	34373	41023	24061	34528	24341	22252	19973	9816	46378	27813	32355		9965	8039	9808	3398	22685	10949	7831	6202	3931	8094	8125	9938	10351	8834	5842
16906	16236	6943	7506	15469	13657	17335	8578	16507	9853	12275	4886	18435	10960	10448	11104	19859	20943	12745	26069	17405	22619	15975	38884	42987	24061	34498	25535	21866	19973	9676	46378	29804	32349		11347	8960	9801	3022	22685	10533	7234	5926	3931	8476	7997	9874	10223	8589	5866
16753	15820	7075	7480	14344	14764	17626	9279	15440	9206	12737	4847	18435	12525	8872	11880	19912	21228	13035	26287	17447	23050	17013	37381	45830	22162	35491	24177	23908	19777	9998	49998	30986	33292		11076	8547	9266	2880	24007	11146	7517	5868	4147	8965	7979	9876	10290	8363	5835
16723	16298	7746	7389	13828	14710	17174	9378	16200	9240	13712	4823	19305	12190	8407	12124	20597	21011	12837	25074	17181	23319	17896	38514	44079	21989	35242	24177	23908	20550	10516	50055	31660	32581		10677	8321	9702	2762	23855	11351	6876	6365	4304	9211	8076	9771	10356	8606	5946
15934	16438	7142	7121	13473	15235	14543	9709	16899	9137	13925	4987	19305	12614	8745	11774	19783	21815	12791	25074	17320	23478	18423	35896	40233	22955	33813	23749	24034	20550	10516	49070	32246	32497		11306	7615	9532	2777	24291	11397	7384	6365	4189	9889	8414	9944	10261	8670	6254
15742	16055	7079	7453	12839	15292	13408	9970	17695	9041	14076	6300	18143	13299	8402	12517	19783	22087	11984	25612	17320	22996	18660	36394	38058	23415	34312	24231	24941	19695	10937	48918	32246	31534		10972	6913	9394	2683	24870	11534	7568	6540	4177	9984	8658	9889	10261	8973	6254
15664	15751	7439	6996	13632	15807	13842	9873	16865	8792	14265	7722	18268	13363	8715	11851	20928	23578	12509	25951	17831	22996	17934	36327	39934	24150	32628	23069	26125	19695	10545	48918	34525	32552		11287	6470	9463	2642	25849	12171	7015	6715	4031	9939	9008	9882	10441	9427	6067
15515	16710	7193	6232	13268	15418	13893	10463	17763	8755	14430	8312	18601	13435	8352	12034	20481	25264	12919	25951	17626	23686	17961	36271	39235	24423	31747	23565	26520	19945	10677	47081	36561	34076		11009	6708	8719	2642	26124	12487	7249	6372	4088	10265	8727	9896	10366	9427	5798
15148	16219	7265	6104	12970	16404	14253	10511	17802	8208	15061	9099	18772	13843	7870	11710	21232	27164	13135	26002	17625	23686	17961	32567	36373	24007	28882	24421	25892	20200	10905	47536	37736	33768		11072	6068	7842	2737	25784	12291	7126	6624	3910	10132	8618	9795	10366	9351	5879
14957	15394	7051	5806	13305	17475	14237	11147	15542	7942	15061	8032	18920	14157	7189	12203	21208	28491	13701	27100	17712	22967	19559	33169	38564	24599	28122	24421	26423	20363	11107	47536	39159	32449		10293	5837	8856	2665	26238	11972	7126	6617	4042	10814	8109	10061	10422	9792	5879
14794	14912	6899	6218	13827	17199	14490	11325	14504	8154	14632	8032	19168	14776	6358	13189	20989	27746	13099	27290	17609	22554	18731	33028	37268	25643	27702	23239	26304	21583	11072	48801	41445	35308		10355	5664	8862		27204	12290	6867	6351	4107	11131	8174	9757	10430	9213	5830
14777	14882	7185	6571	13134	17682	15313	11349	13587	7858	13874	8490	19168	15218	6312	13246	21202	27622	11664	27962	17831	23772	19081	34086	34529	23842	28360	23487	27104	21118	11229	46327	47531	35181		11427		7571		27271	12234	6107	6917	4265	11168	8463	10020	10430	9995	6363
14415	15344	7124	6653	13237	16676	16567	11507	14125	7624	13374	8893	18439	15508	5976	12690	21639	28228	11773	27543	17888	24166	19388	33172	32706	22757	28295	23487	26498	21278	10716	45903	48355	36186		10570		8680		27603	12013	6824	6545	4445	11153	8341	10024	10514	9616	6495
14236	15341	6728	6524	12295	17101	17466	12370	13774	7521	13128	9564	18256	15616		13139	22783	28227	12659	26551	17236	24660	21383	32870	32706	23710	27806	24071	26498	21278	10610	43918	49715	37759		10369		8680		28748	11845	5902	6561	4756	11757	8488	9932	10245	8689	6584
14596	14993	6281	6687	12356	16564	17540	12092	13463	7122	13156	10383	18871	15078		13043	23376	29778	12825	27145	17044	24215	21047	32870	31049	24086	27279	24877	26303	21785	10610	43657	51905	37794		9956		8534		29039	11705	5906	6941	5325	11750	8488	9923	10494	8788	6255
14854	15457	6016	6000	12043	15510	16395	13324	14079	7375	14266	10702	18774	15197		12669	23763	29256	13079	27955	17362	23617	21047	31433	31049	24739	28050	24877	25998	21785	10286	44327	56528	39806		10481		7871		28025	11182	5657	7048	4909	11786	8303	9819	10416	8252	6106
14697	15188	5873	6032	12530	15505	16634	13139	12877	6896	14881	11248	19267	14720		12669	22659	28616	12352	28644	17590	23043	20888	31509	30179	24739	28784	24231	25592	21940	10378	41766	65426	37415		9785		7974		28476	11182	5863	7048	5022	11414	8505	10042	10359	8110	5955
14383	15641	5990	5676	12806	16118	15881	12727	12008	7059	14356	12835	20164	14452		13360	20444	28295	12795	27767	17520	23087	20956	31136	30087	23989	26969	24149	25592	21592	10378	42909	67254	38142		9251		7858		28476	10862	5813	6584	5254	12077	8505	9895	10474	7632	5602
	15494	6139	5698	12548	14535	15231	12561	12631	6825	13953	13498	19724	14102		12609	20444	27113	12795	27767	17639	23032	21009	31245	29802	22913	28257	24149	27213	21621	9771	40920	69577	37364		9312		7578		28748	10921	6201	6531	5507	11832	8068	9985	10112	7150
	15367	6355	5906	12222	15090	14695	12072	13289	6818	14292	13187	19057	13406		13683	18208	26617	12001	27483	17461	23163	21009	30509	29802	22876	28257	23963	25616	21621	9333	39558	71767	38615		9445		7578		28483	10716	5740	6531	5451	11708	8502	9985	9967	6913
	15330	6196	6070	12601	15447	14434	11764	12605	6583	14048	13874	19204	13956		13851	16015	26046	11569	27821	17868	23795	21443	29892	29881	22331	27281	24786	24910	20072	9333	40180	68519	41590		10097		7083		30578	10729	5650	6660	5405	12696	8664	9902	9878	6129
	14945	5785	6097	11596	14813	13738	11852	12990	6535	14073	13412	18689	14192		14460	16015	24287	12089	27936	17868	24007	20006	28775	28299	20887	27403	24452	24502	20072	9230	40180	69178	40286		10195		7233		31123	11246	5811	6912	5550	12613	8888	10087	9652	6129
	14996	6104	6009	12559	15351	13158	12044	12848	6535	13470	13359	18689	13066		14171	10200	24422	10853	27936	17917	23146	20477	29169	27957	20442	26790	25764	24825	19777	8382	40954	75953	41965		10076		7075		31050	10917	6004	7138	6040	12485	9136	10172	9470	5669
	15199	6295	6014	12575	15320	13503	12200	12753	6667	13133	14559	18678	12679		14265	9473	24410	10439	26828	17617	23311	19944	29231	26983	20082	27908	25003	24063	20266	8382	40813	75953	41965		9226		7640		30852	10473	5783	6947	5966	12662	9328	9888	9193	5541
	15292	6527	5930	12673	15516	13765	12048	12911	6418	13450	14694	18765	12115		14893		23112	9893	26956	17525	23485	19408	28241	26382	20782	27126	25003	23687	20015		40583	77658	39979		10719		7244		30279	9817	5676	7091	5767	12597	8970	10007	9209
	14729	6426	6010	12673	15515	13715	12316	13610	6636	13021	14597	17781	11518		14125		21300		28428	16528	23631	20079	28330	26382	20782	25832	22920	23421	19444		40736	77808	39899		9779		7438		30236	9236	5336	6829	5816	12853	8865	10139	9473
	14465	6178	6050	12089	15574	13175	11929	13054	6624	13559	14597	17588	11518		13567		20240		28428	15772	24277	20057	28207	24394	20825	26154	21722	22403	19358		41096	77808	43923		10424		6749		31314	8868	5408	7108	5813	12875	8699	10124	9338
	13941	6063	5870	12427	14928	12984	12123	13788	6674	13770	14877	15997	10838		13866		19791		28208	14888	25234	19495	28258	24975	20551	26154	21722	22299	19889		39785	80072	42620		10390		7295		32180	8793	5251	7171	5397	12397	9131	9972	9312
	14044	5974	6017	12229	14644	12301	11187	13182	6479	14439	14600	13727	10997		14539		18564		28208	15208	24580	20363	27725	24559	22165	24786	21394	22350	19002		39785	83657	43024		10091		7377		32198	8555	5258	7428	5434	12696	8931	9888	9275
	13887	6018	5929	12369	15153	11867	11576	12881	6426	14670	14662	13678	9291		14688		17335		27909	15775	24580	19357	27817	23300	22360	24686	22202	22348	18939		41340	83657	42536		10016		7218		33442	8778	5084	7171	5664	13359	8763	10050
	13997	5950	5885	12134	14245	12277	11321	12935	6411	14384	14405		8960		13781		16939		27909	15795	25025	20092	27817	23794	22916	22758	22202	21437	18388		40429	81660	39804		9771		7208		34537	8721	4854	7312	5614	13642	8782	10083
	13775	5978	5933	11956	13827	11371	11146	12434	6476	14472	15077		8482		13532		16709		28007	16024	25025	19678	26868	22951	23238	22845	22184	21681	18455		41555	80075	41182		9125		6174		34938	7840	4744	7312	5534	14364	8445	10055
	13695	5694	5495	11859	13044	11231	11410	12056	6694	15227	14712		7674		13938		16796		26994	16664	23581	19505	26153	21919	21815	22845	22723	20803	18455		42841	80075	40789		9740		6633		34728	7699	4269	7558	5872	14278	8340	10044
	14090	6120	5704	12433	12742	11139	11697	12253	6856	15405	14711		8121		13634		16918		26717	15963	23133	19425	27971	22169	21815	23245	24625	20837	17822		42841	76887	39728		10125		6228		34052	7263		7293	5910	14184	8614	10044
		5784	5778	12185	12763	11333	11253	11945	6996	15412	15068		7568		14008		16302		27315	14998	24499	20142	28136	21469	23186	25021	23267	19921	17822		44905	76213	40212		10129		6578		34222	7552		7244	6215	14280	8600	9954
		5876	5693	11982	12017	10788	10901	11888	6612	15538	15059		7162		14091		16178		27057	15312	25128	19839	28136	22334	21767	26026	23067	20110	17977		43386	74643	37825		9112		6256		33550	8016		7310	6056	13902	8401	10021
		5868	5444	11505	12806	10541	10874	12182	6727	15041	15238		7153		14263		15947		25510	15267	24561	19945	26989	21506	22815	26116	23726	20864	18146		43932	71137	37825		9148		6081		32545	7635		7348	5891	13819	8165	9836
		5994	5646	11596	13368	10808	10525	12263	6670	14917	15627		6997		13726		15721		26234	14887	24561	19477	27195	22446	22815	27308	22708	20080	18812		44140	67188	39745		9911		6278		31969	7158		7348	5889	13751	8071	9836
		5726	5519	11723	12853	10668	10651	12400	6849	15899	15456		5938		13527		15452		27201	14629	25282	19887	27195	21103	21968	26018	22127	19278	18620		43380	67188	39745		9446		5509		31793	6923		7249	5508	12920	8410	9692
		5624	5661	11878	13326	10610	10676	12409	7210	16257	15281		5852		13318		15468		26564	14262	25845	20421	26511	21465	22132	26018	22127	18885	17937		43380	58374	39523		10186		5316		31416	6955		7364	5704	12740	8403	9783
		5621	5723	12496	13397	10069	11015	12397	7475	16902	14792		6137		14080		15458		26523	13104	26072	20421	26511	22385	21722	26725	22303	19426	18090		44664	54290	39523		9495		4817		32056	6588		7364	6243	12562	8447	9783
		5595	5963	12565	13179	10342	10820	13418	7900	16884	15433		6254		13407		15104		26432	12318	25666	20508	26745	22493	22328	24094	22303	19138	18090		42776	54290	41417		9203		4569		33218	6743		7231	6041	12693	7957	9473
		5439	5758	12078	12320	10157	10310	13512	8419	16830	15032		5807		12369		14979		25860	12318	25400	21910	26452	20677	22328	23913	20164	19363	18253		43166	49251	43098		8761		4893		33937	6620		7418	6142	13045	7333	9395
		5409	5723	13069	11950	10688	10231	13219	8925	16231	14685		5549		11875		15139		26406	12261	26043	21216	26987	20954	22328	27267	20164	19104	18212		44672	49251	44491		7585				35428	6530		7535	6228	13352	7702	9504
		5264	5586	12925	11983	10197	9550	13240	9860	16240	15424				10310		15249		27007		26224	22386	26987	21005	21694	29122	19700	19272	18347		45546	39546	43066		8477				34963	6677		7398	6603	13131	7239	9666
		5185	5411	13340	11815	9797	9496	13119	9865	16240	15847				8872		16389		27007		25871	21935	27240	20354	21694	30288	19700	18511	18144		45546	32439	40897		7630				34159			7157	6831	13120	7459	9430
		5515	5576	13566	12133	9095	9343	13481	10146	15582	15264				8582		16929		26327		26284	20376	26012	20907	22311	32216	19073	18511	17770		44717	32439	41830		7241				34430			7483	6860	12862	7538	9363
		5530	5544	13556	12816	8957	9264	14048	10589	15654	15439				8855		17593		26512		26330	21041	26560	20655	23653	33352	18006	18495	17330		44084	32872	40983		7349				33999			7483	6763	13433	7405	9628
		5594	5478	13768	12126	9367	9449	13738	10419	14971	15574				8024		18081		26606		25748	20913	25943	21283	24851	33577	17848	17867	17623		44084	33505	39726		7533				33999			7395	7243	13723	7597	9506
		5388	5486	13534	11487	9421	9226	13749	10211	14727	15827				7334		17666		26606		25748	20462	26663	20529	23479	32070	17848	17465	17365		44549	33034	39726		7254				32816			7572	7465	13783	7318	9384
		5228	5536	13111	11325	9694	9251	12862	11027	14289	16524				6613		18547		26729		25115	21880	27198	21356	23460	32475	18694	17302	17240		44210	33034	39259		7527				32663			7528	7506	13652	7270	9351
		5222	5344	12645	11666	9647	9843	13237	10588	13808	16459				6010		18141		26679		26035	21745	27198	20408	23122	31827	19865	16772	17071		43577	34088	38193		6738				32428			7609	7619	13548	7346	9351
		5088	5335	12540	11207	9549	9565	13337	10571	13943	17105						18875		26679		24800	22495	28619	20044	23387	29791	19917		16779		43838	32072	35996		7224				32569			7359	7413	13445	7266	9362
		4861	5309	12396	11056	9497	9679	13879	10856	13956	17101						19366		26050		24800	21721	28248	19741	22688	31652	19917		16746		44595	27494	36721		7411				32222			7299	7220	14135	7391	9146
		4783	5415	12331	10012	9360	9743	14576	10836	14117	16186						15628		25824		26117	21721	27907	20216	23191	29158	18941		16764		42939	21481	36084						31893			7379	7041	14194	7640	9153
		4781	5499	12224	10354	9336	10538	14564	10490	13457	16277						15233		26043		26287	22222	29214	21965	23779	29311	18193		17031		42939	19973	36307						31696			7488	7041	14414	7911	9287
			5983	11978	10385	9086	10562	14181	10696	13104	14761						16208		26043		25335	21081	27782	23054	24394	26361	19142		17088		39383	18957	36307						31596			7344	6808	14522	7235
			5893	12329	9844	8862	11017	14227	10612	12812	14655						16815		28139		25295	20749	28768	22185	24394	24118	19142		16988		42542		35361						30316			7646	7029	14522	6718
			5555	12367	9719	8739	11072	14024	10267	12758	14808						17449		27828		25421	21441	29708	22675	22933		19640		16669		41313		36160						29443			7774	6766	14274	6683
			5695	11747	9421	8663	11096	13749	10729	12221	14354						17657		27828		24544	21657	29559	23138	23603		19513		16697		37831		36160						28159			8224	6898	14292
			5726	11087	8958	8769	10845	13890	10807	11573	14040						16374		26611		24926	21566	29103	23087	23612		17371		16022				38347						27662			7835	6650	13832
			5725	10746	9103	7979	10881	14185	10444	11442	13276						17045		26079		24805	21009	28136	21730	23256		17371		16251				37651						27699			7567	6802	13832
			5618	10241	8796	8074	10177	14059	9926	11697	13276						17585		24455		24805	22510	28136	22102	23358		16389		16645				37651						28115			7760	6581	13482
			5444	10365	8658	8298	10417	14149	9661	11517	12767						16930		25175		24575	23363	27927	21887	23358		16298		16381				36388						27108			7720	6553	13583
			5256	10424	9063	8281	10454	13875	8902	11357	13498						16035		25175		24662	22381	27927	21957	23417		15596		16381				35305						26035			7774	6136	13798
			5396	10573	8961	7693	10916	13482	8565	11578	13229						15479		25135		24476	22553	28818	21339	24629		15575		16205				35305						26983			7928	6180	13446
			4837	10067	9189	7584	10662	13466	8845	11593	12755						15320		25064		23879	22155	28818	20929	24629		16958		15854				24613						26520			7572	6414	13085
				10135	9092	7639	11041	13256	7797	10963	12988						14844		25064		24120	21815	28655	19954	24545		15577		15970				21769						26790			7871	5979	13194
				10360	9119	7593	10297	13761	7711	11112	13283						14830		25534		24120	21962	29263	19479	25754		15105		16078										26640			7786	5979	13097
				9991	8839	7604	10297	13761	7789	11733	13036						15158		24969		22917	22263	29441	18938	25875		13945		16493										27656			7786	6044	12896
				9971	8470	7409	10344	14016	7622	11819	12756						14956		25087		23092	21652	29671	20056	25050		13144		16493										28040			7713	6084	13102
				9877	8848	7451	10076	13923	7584	12085	13133						14893		26448		22791	22267	28864	19604	25194														27401			7831	6352	12598
				9650	8624	7367	9735	13457	7210	12338	13323						14963		25397		23007	21953	30483	19744	27103														27115			7743	6352	12507
				8908	8528	7392	9760	13613	6929	12571	13322						14970		24945		22646	22700	29780	19183	26881														27577			7690	5671	12148
				8895	8323	7301	9883	12507	6506	12026	13113						15829		24970		22237	22780	30792	18515	25942														28533			7943	5911	11922
				8913	8307	7429	10438	12797	6477	11718	13226						16459		25109		21587	22373	31689	18393	25942														28362			7943	5911	11576
				9157	8723	7394	10148	12853	6359	12185	13418						16263		24970			22295	30950	18206	26783														28145			7712	5987	11348
				9350	8486	7295	10319	12852	6210	11620	13264						16132		24732			22270	29930	18517	26398														28314			7237	5788	11149
				9116	8342	7437	9775	11947	6125	10705	13683						16335		24462			23286	29699	17405	25473														29389			7208	5620	10694
				8948	8222	7248	9368	12376	6165	10926	13111						16580		24035			23617	29336	16136	24197														29021			7581	5297	11434
				8761	8415	7559	9838	12526	6125	10937	13308						16598		24233			22226	29540	14794	24216														29054			7552	5339	11094
				8984	8955	7490	9403	12358	6210	10420	12911						16917		23931			22584	29814	14213	24216														28259			7267	5339	11275
				8617	8668	7037	9203	12093	6285	10605	13248						17277		23648			22032	28428	13285	23088														27796			6835	5311	11786
				8778	8521	6780	8988	11833	5993	10626	12645						16764		24908			21451	27882	13617	23990														29418			6911	5064	12170
				9002	8302	6783	8773	11749	5864	10521	12285						15697		24836			22250	29189	13969	23990														28787			6959	4730	11950
				8919	8403		8672	11044	6194	10375	12177						15213		24836			22831	28358	13873	23012														29688			6863	5044	12128
				8878	8359		8518	11058	6098	10271	11445						13997		24252			22402	28935	14390	22065														29674			6787	4846	11784
				8628	8202			10727	6278	10271	12313						14023		24414			23035	28915	13781	22636														29907			6839	5145	11990
				8726	8001			10372	6322	9902	11821						12954		24561			23172	28102	13481	22270														30064			7129	5511	12376
				8893	8303			10002	5893	10485	11330						13363		25121			22459	27636	13648	21738														30451			6710	5475	12153
				8736	7965			9574	6141	10129	11406						13539		25331			22998	27640	13505	21738														29811			6617	5021	12006
				8675	8163			9732	5973	9753	11133						13346		24607			23696	27496	13470	21021														28986			6550	5443	11539
				8923	8364			9536	6066	10055	11003						13163		24933			23550	27295	13101	21470														28608			6607	5483	11475
				8804	8266			9344	6016	9292	11084						13527		25177			22645	26771	13052	21470														27593			6711	4777	11100
				8628	7997			9694	5956	8316	10109						13283		25491			23535	27394	12992	21750														27441			6556	4777	11147
				9014	7737			9591	5780	9003	10430						13027		24727			23580	27214	12854	20287														27056			6537	4943	10749
				9219	7461			9967	5528	8071	10632						13308		24508			23248	27566	13269	20287														26624			6691	4718	10916
				8839	7747			9499	5387	7593	10329						13448		24579			23324	26883	13411	21426														26365			6428	4793	11361
				8860	7421			10013		7861	10419						13589		24214			24026	27212	13592	19800														28136			6549	4692	10983
				8663	7294			10210		7579	9489						13974		25657			22829	27055	14352	19800														27463			6499	4758	11081
				8476	7045			9568		6727	9496						14443		24442			22361	26511	15608	18642														26758			6499	4806	11351
				9061	6963			9695		6390	9442						14077		23843			23475	26267		17937														27783			6056	4683	11131
				8658	6830			10007		6237	8998						14594		24411			22828	25972		17937														28373			5986	4743	10837
				8371	7246			10340			8577						14034		23901			23114	27322		16581														27510			5933	4570	10762
				8526	7180			10133			8148						14827		24493			23070	27928		15130														27505			6020	4756	11144
				8098	7181			9732			8049						14616		23913			21867	26362		14073														26760			5656	4756	10887
				8098	7073			10019			8197						15498		24274			22217	27300		14073														26264			5876	4544	10439
				8225	6629			9504			8754						16193		24108			22516	26885		12166														25824			6014	4190	10244
				7977	6969			9305			8951						16284					22573	27861		12166														25613			5532	4060	10069
				7791	6933			9556			9032						16051					22698	27040		10148														23659			5691	3969	9900
				7718	6834			9370			8682						16051					22090	27433		10148														24048			5499	3734	9876
				7922	6860			8870			8797						17025					21648	26979		9210														23831			5449		9805
				7809	6799			8637			9513						17660					21111	27872		8900														23831			5476		10171
				7401	6850			8575			9474						17455					21131	27929		8605														23862			5577		10096
				7621	6816			8219			9321						18942					21142	29625																22968			5622		10120
				7491	6564			8298			9584						19601					21682	29732																22269			5622		10068
				8043	6852			8474			10225						19465					20702	29167																22350			5622		10255
				7935	6525			8230			9529						19008					21210	28863																21118			5622		10156
				7984	6558			7958			9500						17878					21414	29003																21308					10110
				7665	6420			7993			9614						17332					21063	29921																21041					9948
				7209	6232			7823			10365						16766					20896	28446																21293					9932
				7170	6103			8142			10741						12429					21106	28544																20864					10111
				7460	6092			7965			10862						11794					21106	27998																20864					10111
				7140	6348			7864			11401						11631					20267	28253																19526					9642
					6272			7832			11140											20925	29026																19590					9614
					6115			7298			11120											19801	29026																19009					9378
								7271			11395											19801	29159																20144					9378
								7365			11493											20556	28878																20356					9413
								6958			11329											19517	30224																20639					8880
								6977			11449											18922	30372																20585					8852
								6849			11156											18922	29326																21315					8822
											10813											18735	31025																20794					8985
											10524											18400	29294																20650					9153
											9799											17895	28374																20482					9094
											9890											18057	28364																20213					9093
											9560											17947	28767																19553					9145
											8685											17678	28815																19823					9199
											8551											17678	28687																20112					9410
											8641											17506	28455																20932					9533
											8306											17840	29950																21254					9707
											8318											18171	29733																21301					10179
											8318											17627	29126																20593					10179
											7776											17424	29154																20348					9924
											7705											18172	29085																21021					9944
											7572											17856	31356																20610					10117
											7861											18474	31153																21126					10072
											7385											18184	30471																21780					10204
											7292											17630	31378																21093					9833
											7301											17374	31923																20743					9600
											7678											16820	31945																20372					9555
											8058											16950	32860																19300					9496
											8165											17393	32488																19340					8669
											8627											17746	32627																19744					8479
											8976											17598	32279																19483					8328
											8797											17700	31383																19516					8580
											9398											17082	30841																19454					7901
											9454											16953	31017																18776					7460
											9542											16804	30257																					7390
											9453											16052	30571																					7939
											9419											15909	32513																					7569
											10320											15575	30231																					7569
											9626											15817	29649																					7171
											10403											15440	30620																					7043
											10787											15036	28868																					6982
											11889											15006	29624																					6824
											11334											15113	29594
											11384											15200	29254
											11631											15146	28684
											12433											15308	28122
											11568											14754	29369
											12482											14811	29433
											12042											14735	29126
											11728											15022	28541
											12315											15318	27495
											12518											15337	26976
											12270											15831	26429
											12827											15836	26446
											12326											15836	25903
											12175											15319	26052
											11794											14457	25240
											11364											14924	25477
											12051											14470	26328
											12401											14985	26563
											13513											14429	26563
											13277											14136	27540
											13996											14040	25490
											13996											13950	26358
											14509											14171	24691
											14868											14280	24880
											15078											14288	25936
											14655											14380	24403
											15586											13988	24402
											15212											14074	25131
											15099											13804	24974
											15681											13913	25585
											15954											13809	25820
											16911											13877	25211
											16804											13862	26196
											15738											14077	26196
											16747											13962	26652
											17037											13185	26128
											17551											13113	25632
											17005											12951	26596
											16957											12729	25558
											16623											12624	24800
											17411											12480	25478
											17315											12447	25372
											17661											12556	25403
											17112											12376	25428
											17100											12088	25522
											16692											12088	24844
											16618											11914	25965
											17224											11888	24294
											17123											11926	24642
											16541											11803
											17447											11508
											17064											11255
											16339											11474
											16821											11214
											16529											11059
											16995
											16892
											16733
											16112
											16258
											16260
											15157
											14310
											14028
											14426
											15001
											15434
											14661
											14662
											14286
											13877
											13506
											13468
											13793
											14040
											13874
											13556
											12382
											11929
											11185
											11494
											11500
											11549
											10902
											9804
											8469
											8024
											8004
											8199
											8681
											7888
											6708
											6456
[truncated: 73 more columns]

## Sheet: 3
Adh.foci dyn Fig. 5c,7d
Measurement of YFP-IqgC dynamics in various mutant cells
An area of the emerging adhesion foci was selected and fluorescence intensity was quantified using the Measure function in ImageJ, RawIntDen was later corrected for background and normalized
rasG-/YFP-IqgC																	talA-/YFP-IqgC
RawIntDen	RawIntDen	RawIntDen	RawIntDen	RawIntDen	RawIntDen	RawIntDen	RawIntDen	RawIntDen	RawIntDen	RawIntDen	RawIntDen	RawIntDen	RawIntDen	RawIntDen	RawIntDen		RawIntDen	RawIntDen	RawIntDen	RawIntDen	RawIntDen	RawIntDen	RawIntDen	RawIntDen	RawIntDen	RawIntDen	RawIntDen	RawIntDen	RawIntDen	RawIntDen	RawIntDen	RawIntDen	RawIntDen	RawIntDen	RawIntDen	RawIntDen	RawIntDen	RawIntDen	RawIntDen	RawIntDen	RawIntDen	RawIntDen	RawIntDen	RawIntDen	RawIntDen	RawIntDen	RawIntDen	RawIntDen	RawIntDen
9039	7957	7237	9063	10692	6594	7835	10183	16525	9164	21844	30495	32911	29381	41865	22103		11984	13746	15083	15309	9211	12860	13830	8708	18577	10409	27719	17181	23960	17646	28572	40956	34648	47298	20394	26009	26967	17767	26807	12322	10478	22912	20884	10297	14978	13427	14356	13057	28415
9113	8156	7245	9176	10925	6902	7942	10681	17020	9689	24437	32295	35180	30292	43970	23697		12408	14101	15908	16419	11344	16165	14685	8831	19109	10540	27834	20365	24537	17948	29257	42080	35682	52106	22079	26581	27260	22619	27549	15373	11051	23387	25183	11179	16115	14304	21125	14373	32967
9405	8367	7400	9159	11217	7186	8031	10437	19844	9613	26337	30521	38754	30274	46609	24946		12589	14004	16546	17347	11728	18568	14972	10261	18914	10629	28650	21216	26982	18696	29282	42481	37847	51261	22918	26242	28389	23673	27278	15061	11739	24268	26040	11676	20535	18602	25138	16105	35866
9463	8367	7400	9838	11298	7434	7897	10838	21883	10060	28543	32753	40991	30768	49365	26843		12560	14179	15791	17970	12190	20370	15450	14195	18770	10769	29572	22150	28082	19704	30166	45434	40395	52250	22787	26256	27604	22414	27997	15061	13308	25471	26945	13008	21737	21357	28533	18955	38041
9972	8570	7874	10066	11449	7390	8093	10964	21645	9987	32811	32060	42835	32215	52755	27413		12560	14614	16533	18317	12255	22999	14829	15079	19245	10885	31400	23471	27706	19334	39635	47515	40515	51610	20695	26822	27604	25173	28984	13496	13026	28052	28720	14463	21737	23115	32921	19287	38041
9443	8916	7595	10298	11607	7519	8337	10382	20793	9987	34930	33086	38938	32354	52646	29186		12643	15404	16787	19001	13186	23805	15120	14797	18746	11326	31977	23768	26386	18363	34867	47924	42867	54082	21608	27628	28315	23165	29575	14281	12183	27973	31632	16160	27602	25454	33749	20220	40020
9889	9017	7873	10582	11476	7647	8708	10570	21909	11613	35089	34311	44454	33417	54952	28246		12963	15607	16809	19593	13186	24089	15150	15096	18820	11868	29220	23127	26282	20075	31833	48135	41164	49516	20460	26554	28023	24142	29809	15503	12278	27973	33774	17652	27602	23861	42694	24061	42808
9764	9017	7531	11113	11095	7663	8670	10323	22060	11921	35534	34311	45848	33417	54952	30245		12963	15281	16809	19805	13538	22989	15409	15316	19421	11742	27776	22962	27432	19296	31963	47984	41446	49641	20460	27472	28023	24325	29714	15726	12908	29649	37031	18952	30186	23349	53968	26932	47072
10286	8887	8064	11391	11311	7508	9058	10735	21275	11921	35535	36243	45848	32542	55508	30245		12767	15549	17574	20310	13912	22906	15484	15386	18748	11966	28138	22528	29133	18144	33709	48578	43112	49649	22793	27472	27730	25616	31160	16575	15182	26457	41031	18952	29541	23349	58588	30428	48818
10400	9068	7778	11391	11373	7717	9181	10794	21085	13493	37319	38466	47719	33556	55508	28588		13048	15754	16880	20101	13545	23809	15142	15349	19214	12152	28385	22157	29442	18091	35668	46737	47819	53747	24377	28902	28537	24964	32029	15913	15182	26457	43097	21736	31442	23740	59500	36428	48818
10102	9479	8005	11503	11468	7717	9035	10930	20376	14520	38981	37181	48714	32971	57176	30271		13211	15726	16378	20508	13335	23655	15180	15349	19640	12545	29738	22392	28990	18207	35571	46737	44697	53772	23717	28902	28251	24533	32611	15134	13902	24894	43624	22011	32055	23320	61445	31385	48569
10814	9372	7735	11431	11561	7851	9175	10956	20575	15071	44729	37181	47825	32971	59903	29432		13473	15392	16164	20107	12681	23694	15121	14463	19713	12428	31479	23892	29592	17744	36140	46753	46874	57262	23295	30402	29434	25154	30940	15652	14585	26561	45560	23491	33959	26157	64053	34922	52044
11265	8959	8141	11839	11561	7803	8830	10991	20690	16624	45821	35890	47825	34130	61475	28494		13894	16400	16544	20579	11496	23956	15258	14569	19978	12500	32137	23340	29530	18500	35293	46753	48794	61385	23200	30961	29326	24380	28959	16304	14770	25437	47868	23491	38638	27731	61449	37626	53734
10788	9106	8408	12366	11598	7803	8985	10620	20870	16520	45821	31685	46879	34187	64485	31052		13370	16585	16564	20635	11723	23668	15300	13968	19920	13706	35740	21920	29144	19078	35505	47005	49485	62958	24561	30961	29456	25219	28738	16122	12770	25377	49178	24460	39442	26924	63428	37626	57140
10873	9003	8231	12412	11928	8010	9135	10402	22270	18328	49933	32362	47928	34864	63196	31052		13010	16622	16524	21251	10671	22785	15061	13651	19859	14503	36956	22170	29204	19371	34765	47005	48203	65236	23432	34733	29178	25211	29409	17460	13380	23765	51614	23756	37943	28666	67941	34713	58245
10881	9003	8286	12333	11990	7990	9162	10356	23626	19802	50393	33671	46085	34864	63196	31116		12892	16493	16761	20387	10207	23924	15510	13338	20423	14056	37757	23379	29466	19639	35008	46634	47668	67343	22584	33510	28246	25128	30259	18451	13639	25581	51734	24651	38204	27714	70979	34713	58245
10506	9483	8154	12333	12059	8056	9280	10468	24128	21846	53301	35444	47292	36790	66393	31853		13134	15906	16316	20262	9714	24740	15085	13529	20180	13566	37445	23024	29504	21317	38393	45226	46131	69222	22078	32408	29652	26748	29631	17565	15015	26442	51734	25893	38204	28810	71914	37462	58389
10638	9773	7875	12625	12059	8056	9518	10788	24128	22627	54813	35444	48446	36553	66081	31853		14218	16491	15797	21544	9664	23895	15185	12765	20653	13566	35490	21430	30273	21641	40545	45226	47036	67412	22078	31820	31197	25782	30673	17590	14902	26442	52319	24456	37981	28924	74873	39222	53840
10446	9860	8327	12651	12680	8051	9555	10599	25910	22586	53042	34822	48501	35946	66081	33190		14218	16094	15613	21433	9869	23130	14746	12380	21144	13822	35863	19212	30087	21745	40047	46096	47964	70904	21035	31820	29462	26739	30942	17590	14902	26347	51329	25416	36564	27438	78921	39332	53840
9843	10000	8397	12750	12867	8116	9555	10361	27330	21912	55587	35513	51100	35941	66515	32356		14630	15742	16175	20191	10439	22309	14951	12380	21399	13111	35428	17639	29677	21320	41162		45958	69750		30383	30044	27031	30320	17081	12359	27082	51329	24744	37258	27438	78138	37574	55995
10161	10000	8000	13005	12885	8412	9391	10444	27330	22891	56511	37707	51546	35279	69036	32356		14630	15749	15587	19768	10020	21744	15005	12048	22341	12854	35947		30182	21943	41038		46885	64833		29584	30149	27903	30320	14235	11146	26207	52377	24038	35133	29828	71211	35373	55995
10325	10611	8230	12926	12446	8450	9475	10328	27330	22891	53111	37308	53114	35092	67866	30457		14262	16149	15703	19297	9917	20749	15328	11670	22511	12562	38434		31243	20080	42731		45035	64492		29584	30021	27903	29400	14235		29778	47049	24038	35133	30057	68985	36870	50832
9830	10173	8298	13757	12446	8552	9247	10530	29791	21816	52176	37104	52073	35002	68669	32170		14426	16560	15998	19365	9389	21740	15263	11670	21747	12121	42364		31986	20113	42202		47207	67079		32496	31230	29050	29992	13290		31884	50703	23638	36129	31189	67341	36250	52109
9420	10302	8298	13879	12547	8440	9575	10496	30897	21638	54304	38271	56897	35574	69907	32739		14426	15875	15396	18539	9534	20684	15077	11676	22227	11791	44753		31898	20186	40634		44897	65919		30473	31104	25729	29992	14323		32572	52318	24413	38236	31189	69382	37206	50197
9389	10702	8475	13937	12494	8316	9499	10963	30620	21638	53331	39492	57296	35574	67536	31414		14922	15150	15572	18446	9463	20432	15252	11829	22702	11612	44804		31627	19686	41384		44897	65919			31393	25729	30122	13967		31710	53748	20817	37874	26984	66466	37113	47346
9431	10763	8625	13917	12856	8315	9499	10943	27579	22328	53843	39213	59795	35872	68643	31623		14922	14913	15450	18508	9277	20116	15371	11501	22436	11371	45360		31969	18311	40636		47149	64173			34108	25734	31552	12385		30585	50794	22027	39911	28121	63837	37692	47063
9346	10889	8541	13481	13229	8089	9654	10996	29573	21761	53642	39808	61070	34513	65365	33368		14376	14541	15681	18447		19512	15471	11043	22275	11321	44725		31825		41478		48250	63667			33672	25734	31916			28695	51071	21636	38162	28121	63837	36907	51116
9282	10977	8455	13259	13480	8198	9744	11079	29627	20821	55190	40911	65248	34359	65365	33368		14585	14327	15569	17737		19238	14992	10544	22511	10958	43954		31808		44855		47780	57762			34137	25992	32811			27950	52345	21526	39486	26168	58543	36277	51116
	10977	8649	13631	13512	8179	9727	11231	31692	22652	56558	43548	67651	36219	66298	31419		14285	14240	16011	17737		20033	14802	10597	22624	10811	44485		31029		43006		50274	64989			33884	26170	34827			26505	54119	22374	38893	26150	55808	33788	52199
	11079	8405	13553	13676	8412	9984	11231	32630	23420	56244	42194	69085	36426	63416	30603		14934	14092		16722		19372	15065	10475	22673	10822	42767		31029		43558		50274	64989			34900	25727	33252			26747	54559	20400	37399	25773	53318	33822	51770
	10711	8399	13124	14229	8521	10095	10987	33171	23420	55476	42469	69085	36426	63416	29616		14978	14066		16740		19131	14959	10688	22768		41954		31484		43365		52413	61539			32879	25597	34303			27441	52437	20239	34992	25792	51055	26844	50367
	11468	8222	13043	14229	8481	10019	10902	31015	23735	56468	44603	68638	37880	67247	33231		14804	14223		15646		19785	14472	10078	22717		45037		30451		41260		54663	60406			34214	26805	33499			27881	53839	18719	36231	23611	46972	23998	48029
	11987	8122	13026	14666	8374	9962	11007	29224	23735	57742	45918	69559	38933	69551	33671		15246					19821	14427	10003	23401		44593		30198		42887		54288	56435			33561	26923	33749			25820	51375	19770	34067	21446	42519	22209	48975
	11877	8122	12606	14965	8676	10026	11079	28308	24581	56928	45918	69559	38933	67665	33671		15582					17575	15428	9527	22971		43043		29252		42887		49614	56541			33722	25458	33275			25539	52125	17961	33807	22309	29549	20061	48975
	11877	7810	13262	14965	8753	10000	11182	25918	24426	57075	47925	70558	37875	65707	33247		16500					15072	15428	9921	22190		39353		27923		42508		47997	55667			33476	25500	32996			24242	52608	17657	34299	21963	23725	19816	50186
	12181	7499	13430	14721	8753	10176	11182	27644	24426	57415	47925	75793	35215	66537	33640		16007					13850	15491	9674	21797		38569		25993		43084		47761	55062			33476	26791	31496			24106	50608	17357	33717	21391		21521	50027
	12342		13430	14996	8260	10285	11664	26746	23911	58219	49929	76936	35386	70097	34309		15927					13142	15079	9130	21970		40152		24222		41277		48693	53040			34535	26605	30147			24601	50211	17618	33458	21391		19078	50027
	12272		13103	14876	8536	10455	11403	24825	23805	58543	50356	76321	35962	68785	35061		15865						15731	9057	21261		39774				40858		46758	51845			35494	26507	30147			24774	46583	17351	34715	19669		18125	52759
	11983		13192	14887	8671	10195	11090	25163	23805	58543	52822	80940	35437	69380	35834		17080						15580		21980		39405				43038		48720	53984			33712	25608				23816	44942	16388	35582	18472		17196	52838
	11983		13071	14917	8394	10156	11107	26623	23707	59712	52491	80940	36003	69880	34579		16478						15810		22404		37237				42425		49817	51084			34494	25608				23358	44493	16388	35340	19254			52268
	12251		13071	14827	8386	10261	11436	26498	24275	58513	52491	82278	35376	66927	33141		16834						15529		22286		37295				40947		45545	51084			33625	26055				23469	42353	16038	35340	18212			51193
	12340		12567	14716	8304	10246	11220	24110	24359	58513	53629	81515	35353	66927	32770		17076						15617		22471		35147				42142		44568	50324			31701	25095				23603	41379	13021	36470	18627			50914
	12735		12599	14762	8088	10412	11406	24110	24184	61358	51839	81515	35376	68358	32770		16680						16045		22244		31966				40434		41218	50324			34074	24739				23161	40320	13322	36607	18627			53891
	12009		12097	15271	8079	10137	11081	21794	25887	55607	49487	84509	36078	68252	30629		16686						15710		21728		30025				40864		41178	49159			34528	24809					38938	15229	36607	16870			54802
	12009		12297	15269	8163	10201	11081	22130	25534	55607	46827	81484	35476	66748	30620		17205						15132		21652						42364		38250	49061			33211	24809					38169	15112	36844				54232
	11798		11153	15382	8321	10351	11211	24832	26124	59417	48116	80235	35244	70403	29269		16980						15389		21564						41012		37505	54653			32983	24687					37975	15880	37145				54232
	11798		10952	15065	8332	10194	11316	25360	28531	58148	48829	78674	33174	68432	29544		16700						15751		21988						38544			56937			32983	24687					35406	15317	35763				53720
	11969		11076	15071	8204	9965	11316	24228	27271	56534	45644	79131	34736	65444	28406		16541						15736		22232						38544			57472			30296	23740					36867	13954	36909				56326
	12964		11109	15216	8189	10401	11728	22930	26615	55471	45769	81367	36726	68727	28406		17625						15388		22728						41303			57472			28155	20877					34615	14604	37142				56326
	12746		11194	15122	8503	10161	11728	23484	25518	57642	43581	81822	38820	65773	27634		17172						14984		22424						42338			61718			28104	20877					33620	14290	37924				51646
	12372		11159	15090	8775	10146	11201	25714	27123	57642	43581	82461	38143	65678	25692		16949						15103		22453						45451			64306			29214	22388					32020	14971	36260				50958
	13098		11582	15463	8935	10673	11376	26314	25304	57457	42445	90202	37168	67223	25692		16248						14916		22404						47274			63377			30193	22388					31269	14920	38544				50515
	13032		11119	15256	9013	10119	11665	25455	23975	54255	45167	89423	37676	68034	24556		16890						15058		22035						46125			63377			28871	21251					28671	14412	38544				53483
	13327		11310	15300	9016	10118	11779	25288	23975	52527	44732	88549	38097	66738			16080						14651		22443						42981			65284			28668	21179					31153	14206	36836				53198
	12939		11126	14988	9098	10297	11789	25062	25355	49879	43385	87814	37350	69659			15879						15123		22420						43498			60206			28598	21179					32266	14805	36836				49401
	12891		11174	14655	9158	10351	11634	25062	23914	49879	42704	87814	38118	68494			15702						15021		21944						43804			59709				22117					31261	14422	34396				47064
	12750		10312	14697	9333	10461	11539	25385	24178	51008	42301	87695	36907	66498			15959						14739		22369						42268			53457				22117					28802	14952	33505				47292
	12750		9868	14401	9344	10751	11548	25385	23363	50444	42546	87018	35409	65783			15733						14992		22746						42801			48543				21320					29593	14657	33505				47642
	12781		9360	14401	9351	10809	11730	25237	22872	50429	43043	87032	33532	62723			15698						14753		22876						42227							20218					30228	14556	34963				47900
	12880			14196	9432	10809	11203	23778	23046	45886	40540	87323	31196	63886			15176						14104		22569						42227							18404					27483	15103	36344				48534
	13163			13990	8892	10381	11416	24045	23046	41832	42245	89232		64450			14489						14575		21712						43696							19439						15404	36344				48681
	13001			14452	8070	10190	10981	25571	20858	41832	39539	91170		64157			15081						14575		20521						44525							20324						16139	36463				47451
	13119			13667	7061	10734	10817	26453	22379	38916	38260	90312		62790			15151						13733		20687						44660							20270						15369	36971				47577
	13876			13658	6979	10538	10500	25715	23879	36363	39281	90521		64368			15142						14518		21243						44361							20628						15418	36971				47577
	13708			14060	6839	10851	10453	25859	23520	34863	38123	90841		65228			15269						15003		20568						44329							20443						15569	35908				44939
	13455			14027	6875	10787	11220	25183	24542	31818	35754	95237		65685			15135						14495		20499						43840							20731						15090	36595				43308
	13161			13962		10924	10986	23830	24734	34220	33330	95237		65268			15405						14839		20837						43840							20731						15128	36042				43308
	12384			13342		10853	10829	24487	22562	30263	33372	93082		62725			15782						14627		20258						41188							19263						15420	36042				45131
	12384			13713		10988	10649	23173	19711	29762	32059	94373		63922			15680						14903		20162						40011													15225	33932				45555
	12289			13844		10736	10478	24433	18955	30342	32688	94373		63922			15493						15093		20614						38723													15357	34649				42756
	12371			14177		10736	10433	22758	18782	30342	30531	91219		61369			15209						15109		20770						40243													15726	34034				41718
	12276			14067		10154	10390	21544	18782	30848		91219		59755			14815						14640		20679						40392													16010	33289				41558
	12276			13885		10109	10390	20146	19558	30755		91179		59755			14297						14635		21198						39787													16010	32497				39694
	12280			13641		10229	10332	20799	19618	29609		90926		63395			14499						14509		21010						40557													16310	28920				40342
	12280			13818		9497	10199	20905	18605	29124		88286		61384			14442						14648		20156						40233													15682	29909				40342
	12228			13818		9497		21182	17962	29124		88286		62596			14389						14500		19818						41706													14377	30407				42088
	12152			13679		9970		22127	17175	29454		89705		59754			14329						14649		20327						40136													13103	30407				44105
	12519			13643		10003		20064	18107	27417		78358		62399			13994						14482		20202						37996													13026	29772				41524
	12220			13497		9802		19924	18107	26162		78358		63287			13734						14697		19772						36316													13026	27385				41524
	12574			14056		10029		20684	21162			93839		61506			13412						14775		19814						35392													13284	26742				41947
	12574			13502		10218		19890	21879			96833		65603			13926						14425		19693						35137													13284	25280				41970
	12593			13561		10446		20276	23156			96833		63451			14007						14600		19856						34645													14244	23478				41970
	12569			13054		10446		20065	23989			94074		61608			13650						14679		20259						33633													15224	23132				41607
	11823			13029		10438		20176	24138			93012		63294			13444						14379		19767																			14676	21979				40410
	12336			13306		10498		21873	24138			90532		63598			13618						14344		19859																			15002	20836				38785
	12313			13208		10312		20909	23356			94142		60009			13708						13928		20041																			14632	19132				40600
	12242			12984		10267		20028	24514			94903		60009			13301						13946		20144																			14329					42200
	11531			12818		9823		22317	25683			94417		62810			13507						14425		19450																			13941					42200
	11278			12693		9717		20873	26447			92220		62526			12961						14286		20162																								45141
	10485			12877		9995		20415	26447			93514		62526			12877						14689		20336																								45470
	10917			12858		9630		22111	26203			91409		64374			12493						14414		20722																								48362
	11371			12977		9853		22460	27122			90628		63956			13098						14304		20502																								51209
	10914			12689		9808		21765	27685			94891		63130			13220						14733		20850																								56682
	10914			12651		9896		20282	27884			94891		64116			13055						14702		20856																								58842
	11105			12746		9986		20416	24075			96613		65957			12325						15234		20354																								56469
	10331			12755		9397		20370	22296			94022		66071			12570						14963		20382																								55227
	10211			12783		9341		19588	25091			95732		65183			12815						15129		20295																								55227
	10273			12816		9240		18282	25065			96891		67058									15397		20428																								55229
	10273			12844		9098		18282	24391			99932		67058									15731		20314																								54297
	10432			12975		9158		19059	24546			102158		62196									15894		20799																								54297
	10416			12901		9094		18843	25452			99816		64787									15735		20799																								54074
	9951			13227		8845		18587	26718			99818		64285									15875		20707																								52143
	10206			13409		8584		17534	28276			99133		64739									15743		20684																								56510
	9964			13219		8616		18915	28478			99822		62841									16359		21420																								56781
	10182			13219		8361		18741	27390			104967											16353		21148																								52728
	10216			13235		8344		18172	25383			104299											16353		21357																								52728
	10287			12950		8352		18203	24652			107112											16239		22287																								52512
	10071			12628		8352		18826	23647			103356											16476		21893																								49303
	10183			12736				17835	22177			108053											17115		21446																								48504
	9870			12906					23229			109363											17118		21350																								47519
	9772			13019					22183			104667											17279		21948																								50921
	10100			12969					22075			107028											17419		22055																								50921
	10125			13004					22007			106145											16866		21726																								49536
	10243			13259					22674			110224											17255		21772																								48008
	10190			13478					22674			110224											17064		21845																								47791
	9970			13566					19115			110061											16930		22206																								48353
	9776			13152					19936			110424											16779		21804																								45963
	10264			12941					16990			111674											16512		21499																								45963
	10790			13221					14692			114915											17026		20902																								44260
	10647			12884					13368			115231											17374		21403																								43301
	10401			13461					11035			115231											16522		21103																								41716
	10496			12979								112090											16445		20697																								41238
	10491			13118								109871											16516		21341																								40455
	10172			12906								106900											16100		20986																								40455
	10313			13114								106900											16276		21517																								38574
	10517			13371								109203											16133		21866																								38574
	9996			12727								109203											16690		21775																								38415
	10209			12753								108437											16793		21344																								38086
	9768			12863								102751											16691		21539																								38974
	9287			12524								102751											16488		20574																								35660
	9023			12375								100372											15827		20843																								36611
	8729			12200								102750											15490		20578																								39207
	8729			12431								102750											15635		20344																								37287
	8566			12431								102454											15065		20541																								37287
	8617			12256								86028											14813		20323																								34780
	8825			12607								92361													20327																								35822
	8825			12574								95006													20797																								35822
	8766			12574								95164													20231																								37186
	8608			12091								95164													20409																								36759
	8666			12098								97190													19441																								36759
	8381			12331								98041													19136																								35074
	8497			12256								98041													19339																								35769
	8614			11794								95075													19183																								35769
	8821			11733								93889													19236																								35894
	8819			11584								93889													19128																								35757
	8618			11006								92341																																					35757
	8686			11128								87966																																					34931
	8648			11259								87966																																					34931
	8767			11351								88279																																					35455
	8880			11457								90582																																					35500
	8720			11585								86115																																					34619
	8970											84044																																					34735
	8652											82147																																					32942
	8725											82147
	8458											78843
	8487											79604
	8168											77380
	8088											73888
	7999											74080
												74080
												79872
												76920
												80023
												79736
												81531
												82649
												80158
												81526
												84568
												81813
												82084
												82084
												82290
												82208
												82208
												81023
												85317
												83871
												80223
												80665
												76509
												76197
												77753
												76777
												76777
												78761
												78761
												80939
												76218
												76244
												75004
												76549
												78670
												77690
												77471
												78371
												80319
												78036
												78036
												78128
												78438
												78438
												78363
												80728
												79262
												79022
												78116
												78116
												71542
												71129
												71129
												68301
												66072
												68878
												73601
												74335
												76626
												81845
												85147
												85147
												83973
												85201
												86017
												86679
												84460
												89030
												85100
												84374
												84132
												86992
												83948
												81486
												82211
												81987
												82463
												78105
												79145
												77659
												75404
												72555
												72706
												72706
												74670
												80607
												81083
												82341
												80119
												77295
												78705
												75472
												78958
												77094
												77659
												75491
												75972
												76592
												76114
												77024
												78630
[truncated: 31 more columns]

## Sheet: 4
Adh.foci dyn Fig. 8c
Measurement of YFP-PaxB dynamics
An area of the emerging adhesion foci was selected and fluorescence intensity was quantified using the Measure function in ImageJ, RawIntDen was later corrected for background and normalized
Ax2/YFP-PaxB																	iqgC-/YFP-PaxB
RawIntDen	RawIntDen	RawIntDen	RawIntDen	RawIntDen	RawIntDen	RawIntDen	RawIntDen	RawIntDen	RawIntDen	RawIntDen	RawIntDen	RawIntDen	RawIntDen	RawIntDen	RawIntDen		RawIntDen	RawIntDen	RawIntDen	RawIntDen	RawIntDen	RawIntDen	RawIntDen	RawIntDen	RawIntDen	RawIntDen	RawIntDen	RawIntDen	RawIntDen	RawIntDen	RawIntDen	RawIntDen
24942	8589	28963	11077	23574	10579	9083	23854	9772	30072	17816	17549	35705	70521	57949	20269		16407	37350	19531	11842	11946	31632	8730	19183	23846	22276	43557	13563	15252	11680	10340	52661
27500	8708	33138	11531	24169	10944	9637	26818	10717	35102	18297	21568	39565	76132	64188	20677		17051	40269	20646	11983	12740	37674	10591	19813	26515	25819	47559	14174	18332	15256	12059	53159
30301	9810	36131	12948	26188	11606	9869	28843	10246	41026	22000	22368	42726	79344	70401	27390		22674	39841	24329	12826	14380	48623	11606	20484	28283	27035	47044	17447	20625	24711	19777	55878
34189	13451	41907	13973	27152	14180	10092	30018	10246	47044	35069	25737	48982	82892	70401	27390		33946	41508	35771	16118	15927	62381	13083	21933	32524	30844	51881	22949	22167	32980	24925	60069
39695	16454	47305	13598	26211	15531	11197	30695	13001	49019	40154	29147	75728	83205	73644	33126		42524	45971	45600	14739	18357	73232	13083	21967	38013	33930	52633	22949	22299	32980	27643	60775
47010	19016	52551	13479	29105	17208	12298	30695	13001	54672	43184	29340	75728	84027	72658	44363		43074	45590	45600	14739	20274	75139	15168	23096	47784	38387	57387	25414	22380	34865	31317	64744
54119	21289	58665	13738	31723	19954	12634	31161	17641	64582	48036	32148	98186	88639	72658	44534		49671	46923	51281	14444	18280	73644	22027	23802	50033	44021	59632	31249	23868	35830	31815	65601
62291	27640	59797	14336	31772	19954	13285	31161	17487	70640	47843	32148	106245	85131	74845	47886		54082	46985	61738	14190	20033	73644	22027	24633	51627	50053	62740	33874	26195	35830	33106	63728
62291	27640	59103	15274	33369	19858	13952	32319	17537	76751	47746	37791	108978	85056	79095	51252		61016	47340	83313	14190	22431	75484	22481	26003	51627	52474	65773	37176	28084	33246	34710	63586
72518	33096	57568	15737	33809	18858	14177	34361	17948	79007	48608	46651	114675	87018	85886	55670		66758	49642	84213	14205	23131	79405	18665	27504	60303	56782	67771	39283	28471	30226	33299	60031
71841	33096	57568	16183	33952	18452	14470	37195	22108	79007	50396	46651	117780	87018	85886	61500		66758	52827	87737	14205	21868	76123	18180	27173	68172	62280	68468	43622	31526	30226	34410	58922
73021	35482	57074	17963	32449	18452	15063	37846	22936	76159	49587	53961	118946	84549	87897	66723		69291	54430	87737	15017	22030	73488	15509	29643	68172	62411	76121	46888	31526	30387	33763	57734
75178	34786	56594	17963	34699	17093	16270	41796	21927	76672	51738	57050	118946	89523	92330	69536		77994	58393	86546	16911	22030	68848	12796	29717	74666	65155	86969	48371	34132	28715	31306	57734
77316	33953	56594	20754	34939	17745	15980	41866	21225	75145	51738	59514	124619	89523	92330	74513		77994	62515	79459	19915	23363	68848	10930	29717	77435	65155	79116	48767	35205	31058	29672	65293
77587	37901	54806	20754	36332	17856	16254	41866	18146	71647	54766	60839	142108	88403	91782	77483		89609	62220	68236	21122	23363	68848	10665	31477	74892	59280	79590	49738	35205	31965	27887	65293
76230	36296	52647	21661	36332	17841	15792	41930	18146	72157	67911	68749	163332	87517	94871	84930		101647	58146	64084	20680	23363	71463	10160	31741	65858	56782	80643	49452	40910	31733	27887	66869
75709	34486	52692	22069	39657	17388	15985	40388	19411	72157	67911	68749	179355	87517	94871	86556		112185	64847	58932	22104	21110	71463		31167	64452	52650	86333	48081	36177	31936	24052	66223
75709	35543	56069	22971	38385	17124	15906	39356	20781	65871	83468	71997	184906	85309	91907	88625		132863	73970	62749	25883	21110	60434		31026	66395	48686	86458	47959	36177	31081	18671	66223
78095	35585	57979	24803	38385	17124	16246	39914	21845	66091	86965	74686	196054	85066	95636	97588		142860	71829	63075	25883	24888	63993		31026	64678	45036	83812	46766	42277	26291	18671	65579
71081	33430	59751	26866	36944	16849	16345	41450	21401	66091	86965	74686	201110	85066	96263	98880		145708	75047	64747	24614	24269	60853		32230	68204	45036	82319	48664	42136	26291	16605	66149
68214	32462	63790	32242	37969	17334	15826	43898	23282	67710	96041	77934	211016	82508	96263	104732		150481	74365	69354	24534	22365	67573		32850	65047	46636	77870	45648	42136	15892	15966	66149
65064	33112	64546	33961	37969	17334	15533	46455	21334	65125	99910	81539	222792	85199	98102	122437		166550	80435	66578	24534	22374	74125		32622	65047	47653	71308	48172	46158	14509	14883	66612
62251	33112	63738	35328	40088	18056	15696	47609	21131	65125	104221	79370	222792	85199	98525	122437		166550	87244	64049	22880	21675	74125		26159	59198	48314	69058	46574	44513		14204	63774
66712	31373	63738	39281	42048	18249	15714	48195	20363	59138	100550	84740	232860	86276	91868	122229		177855	85517	58856	18573	21675	72455		36372	58699	46338	69270	45571	43634			63774
65382	32531	61448	36293	42048	19304	15734	46154	20401	60591	100550	88308	241996	91423	95117	110413		171788	85473	58444	18112	22186	68299		36128	57604	42450	64478	45774	41745			64114
66427	34416	61448	38072	44836	19304	15881	46154	21506	62568	100550	91516	261600	91423	94088	103535		171788	89843	58444	16814	20523	68299		37556	57591	42450	59673	46764	41665			66968
65154	34656	60653	39113	47622	20511	15881	40789	21955	63687	107126	91003	266813	100733	95735	92701		177509	94448	58884	17162	18805	68858		37624	53397	38577	57287	45686	41665			66968
68413	34282	60743	39878	47622	20511	15252	40547	21955	64488	105169	84973	270434	100733	95735	84028		183863	96208	53921	16335	19571	70145		35029	51707	39169	56492	46058	42891			67565
69175	33635	62510	38824	54501	19671	15143	39591	23426	64488	108320	83938	274660	106085	131086	84028		183140	95748	52181	16953	20377	70145		33707	51707	39169	57551	46067	40538			68113
69175	34371	65389	38824	58020	18982	15143	39591	25575	62707	107793	83938	274660	110874	151705	80789		175626	92782	51724	16460	20912	69503		33707	47110	37101	58356	46166	39984			68113
71506	38516	66039	44085	58020	19422	15805	41249	24416	69207	107793	75454	281957	111606	168437	78257		167232	92619	49170	15768	21235	70796		32256	45869	29360	58356	46166	40962			65607
70248	39497	67676	50565	60613	19422	16232	44052	28291	72684	108278	75454	286936	111606	180307	79809		159484	92619	48592	15275	22195	70796		28164	47511		56930	47287	40070			65764
74007	39497	73554	50565	60376	19074	17270	44569	29596	75240	107894	65543	276354	116133	186875	77716		152189	87876	46412	15426	23037	69310		26947	43829		54668	46245	41571			63521
75695	41430	79201	50549	62546	18413	17270	44105	28926	79766	107894	63945	285637	117048	182063	74282		147016	88947	44606	15426	19575	67868		24849	46259		55033	48584	40902			63364
73074	38906	79201	54859	62546	18245	17757	44105	26935	79381	103741	63945	282151	117048	182877	73567		147016	87518	45563	14614	16205	67868		25402	48263		53492	51142	40840			64895
70369	42117	86416	55045	63001	18661	17757	45346	28652	81531	104019	71096	282151	120439	182877	68098		140248	89425	55994	14653	16205	57502		24638	50613		54700	53459	42891			64749
71661	40159	94078	55045	62791	18454	18161	46855	28652	60859	104019	74700	273449	123117	173582	66719		140248	92407	61196	14804	18151	60970		25329	50613		54700	54461	40561			63611
75544	40159	92772	53280	63518	18345	18037	47420	26557	60859	101504	74700	264548	123117	171611	60500		146240	92899	64324	14804	17168	60970		24798	49429		53624	57777	40561			64795
75544	39338	94087	53280	60798	18185	17687	47420	27092	39771	101916	75806	255488	135609	175825	59251		103214	90728	64324	14523	16216	62975			50557		49772	54674	39385			64795
79987	38792	94649	51081	62154	18185	16531	46428	27503		101916	80634	239063	134122	184268	58767		103214	90728	65442	14523	15587	61865			47594			58544	40473			60745
82164	39414	94649	52675	64211	16828	16046	46428	24825		96070	80634	227657	135604	188088	58767		83702	88114	69381	14683	12401	61865			50218			59545	39006			62004
82164	38372	88289	52675	63068	17089	20676	46619	25046		102106	83748	227657	140621	188079	60995		69535	89574	72689	14884		60518			50409			60012	38351			56090
86665	36371	81140	58246	66138	17350	20676	51093	22400		102106	80309	221366	140719	196504	61793		69535	89574	66023	13949		58440			47547			60012	36772			60937
85859	34116	81140	60050	65513	17282	18115	51093	20476		101626	80309	242686	140719	193621	57201		64866	99862	66023	13367		58440			47488			60824	37187			61347
85859	33137	81504	61241	65497	17282	20485	53094	18707		99801	71442	242686	147494	203593	57746		64063	104886	63997			57092			49446			65254	37674			59964
89567	33137	81803	64521	65497	16768	20463	57874	16127		99801	73698	246319	150775	211445	58336		66378	98744	59518			54801			46484			65254	39037			59964
79937	34644	81668	64898	65612	16962	22821	57874	15776		123668	73698	257585	150775	211445	56607		69469	95830	59518			52531			46803			54221	40245			59392
79937	37111	79489	62697	67946	16469	23019	61082	14618		132391	70418	254661	156521	210036	55970		73020	89194	52674			52531			46219			64498	40173			60133
73851	36694	76573	57745	67946	16711	22164	60827	15595		132391	70418	261306	156521	211445	55529		73020	86670	45648			52524			45781			66199	41700			60133
66258	37326	76788	51720	62271	16228	22341	60827	15093		142055	71626	264249	153148	209756	55529		74802	86670	37272			49152			46429			62170	42272			63074
66258	37244	77562	51720	60060	15666	23199	69579	14215		142274	75795	258194	158370	210659	53939		71573	86073	32132			47835			49613			63407	42272			64950
59686	38963	72445	51431	58837	16807	23199	72077	13518		142274	75714	258008	160857	211918	52770		71573	86159	31970			51091			47161			61259	46016			64324
55720	38065	71332	47971	54892	16807	22511	72077	14384		141689	75714	269677	160857	216819	52223		75611	84173	31596			51641			48422			62280	42712			65823
55720	41086	67263	47887	53673	17675	22548	71835	15187		112480	72223	269677	164282	210392	50700		71733	85718	33661			50365			48340			57141	39778			66488
52926	44765	65569	47714	51205	18141	22548	70345	15187		112480	72308	270836	168595	209830	45853		78720	86935	36049			48270			48340			56680	35331			64580
53895	44765	63450	44677	51205	18141	28599	70345	20035		110154	69367	262162	168595	209830	40319		81658	89440	36049			48270			47879			54426	26450			66203
53895	47182	63842	42342	49148	17684	29672	64161	20035		108774	69192	254446	175315	217084	41584		77512	86789	35180			48358			43869			41164	26173			66293
51429	51154	63203	40655	49148	18515	29556	63075	20147		106108	71436	247130	173533	216458	41584		77512	89577	35600			49741			45073			26215	23772			68557
49303	51154	61709	40298	49225	19652	31202	63075	19696		96899	70676	246910	173533	216458	37686		68454	85210	36239			51118						19198	23941			67652
49303	54204	59518	37654	46316	19961	29245	60637	19696		93732	71690	246910	171905	236767			63656	86304	36239			49275							23941			67652
49777	53090	59906	38025	39411	19961	29245	57496	20563		93732	73319	241359	168957	231135			63656	85570	34645			50148							19257			68634
49735	52206	62305	33722	40232	22701	28154	57496	20789		82346	73960	241471	170236	236039			68805	85570	34645			47542										68500
48712	52206	58871	30982	40144	22608	28122	56376	20789		81786	74325	241471	172989	239968			64158	82673	31248			48954										68500
50139	50967	57539	26874	40144	22608	27474	52112	21855		81786	74358	240700	177475	231258			61949	79969				46552										64601
51408	50967	57539	26322	36332	23100	26555	52112	19965		84437	74616	240700	177235	231258			60910	79969				46552										66035
50108	45775	54951	23020	34806	23653	28724	48797	20143		82259	76005	223958	182958	238973			61845	78897				48160										66035
47333	42052	54224	22504	34784	23653	28724	43479	18474		82259	74243	223958	186974	237048			61845	79191				51149										63500
45160	42541	54224	20214	30836	23594	29778	37805	19850		73406	75313	214863	186974	237048			60079	78102				51278										63967
49762	42541	50755	18221	29577	23007	28690	30848	19850		74437	76975	217494	194143	243151			58517	77621				51278										63118
43971	43167	48169	19716		21851	27116		20571		74437	76435	212877	194143	229542			58517	80019				50211										63118
44858	43167	46173	19788		21143	28286		18921		75620	77819	192482	196815	230058			60242	78510				50199										64856
44836	38541	46173	19788		20478	28483				76091	83116	182426	198484	230058			60483	77450				50199										63335
46602	36837	46187	21469		19912	28067				75079	83507	182426	195286	215233			60483	77563				47492										63335
48186	36720	46187	23025		19685	27915				74933	83507	168746	199951	213060			60527	77337				46755										64090
48186	34901	44511	23830		21331	28390				74933	82264	163899	203329	208672			53942	80507				46755										62550
47611	34176	44511	24657		23232	27767				72597	83980	163899	201619	206697			53942	80507				47638										59338
47187	32732	41115	25538		23936	29326				74686	83980	157266	201619	197387			53084	78205				47638										59030
46479	31886		25538		25913	28879				73598	82222	157266	204493	197387			55496	77470				46647										57615
46479	32474		26297		27415	28336				73598	82222	158252	207589	187105			53516	78000				45867										57615
42857	32474		28931		27560	29650				75381	84620	157300	207589	184592			53516	69522				45867										54625
41391	33054		28931		28139	28756				76669	82956	163893	220647	184363			54571	69522				45695
34856	33054		27625		27280	27170				74812	86467	163893	217041	184363			54571	62465				44646
36253	32060		26210		26584	27439				78248	86467	162925	217041	183142			52196	61528
34838	30481		25851		26533	27291				77824	90928	161962	216212	183142			47896	58378
	31673		24363		25257	26854				79901	86538	161962	214017	190528				55721
	31673		24927		26175	26705				75933	84849	161656	214017	190379				54364
	31018		24927		27436	27902				70428	84132	155287	220986	190379				52376
	28509		24348		27933	27242				69527	83358	152224	219354	192765				52376
	28509		25089		24487	25055				67304	83358	159183	219354	191337				46964
	26349		23164		22794	24799				64841	81776	173982	221866	183906
	24909		23089		22794	25432				65108	80334	169826	220625	189667
	24909		21755		28110	26292				68529	79913	167571	220625	187508
	26990		20613		25958	26705				70580	79913	163333	214963	184571
	26797		19656		25958	25419				68306	79227	163333	215580	184571
	26797		18218		26752	25081				68306	79227	162020	212431	174073
	27904		18218		26752	25506				60616	81415	146694	216027	182216
	29377		15757		25818	26808				60458	79810	146694	217502	180582
			20739		25728	25720				61809	77250	153365	217770	174220
			16224		25054	26053				61493	77875	153896	212175	181005
			17751		25054	26053				60628	79027	153896	212308	182764
			17831		24145	26829				61960	74906	163692	212308	185424
			16544		24523	26945				58428	76265	169653	210388	185424
					24732	26945				53629	76265	169653	220037	185341
					23758	25620				54936	76301	177683	211489	182636
					23783	26474				55322	77221	181899	210064	182636
					23783	26474				52324	77221	181899	209872	167166
					23783	26078				53368	74606	190359	210309	178703
					24698	26195				54649	71251	195529	209328	178703
					24698	25921				54450	71215	195529	211627	182636
					26648	24560				55134	70289	192411	210034	180862
					26661	23961				53983	69843	189947	203475	180623
					26661	24418				53297	69746	190271	206788	174196
					26613	22002				53297	70335	184795	206788	172442
					31393	23163				60762	68026	185409	211763	172442
					32306	24879				63741	70893	188313	210853	162363
					33063	25046				67850	68275	198358	209415	158138
					33321	25790				73140	67119	198783	207019	156319
					33203	24782				77039	67428	200386	206862	150656
					31009	25036				79341	68461	194068	206862	152224
					31053	26849				85716	69063	202037	200215	152224
					31053	26849				87990	66710	202037	197977	153226
					32273	26936				89996	67898	200251	197977	149964
					32459	26637				91069	67328	200776	197537	149964
					32178	25761				89652	67597	191140	196771	148163
					31480	25739				93276	65977	180254	196771	145002
					32123	25739				94684	65153	178992	193484	145102
					31321	27151				95841	65153	177436	190657	143211
					32772	26682				96004	66268	172263	190657	148734
					31894	27863				97666	62519	169091	195274	152265
					30390	28084				96686	62603	162093	183125	152265
					31379	27570					64451	164216	183125	151721
					31392	26760					65052	166147	193630	149128
					30834	24237					65052	170861	190009	149128
					31573	24467					65832	169861	189760	146865
					31322	25409					63969	172454	184670	146571
					34501	25322					63969	172228	181884	141236
					31990	24665					63827	157685	178529	128836
					31839	24665					64934	163228	176085	125900
					30942	25353					64934	165187	173539	130843
					30907	24869					65038	160681	173986	129158
					33401	25415					65585	153101	175597	129411
					34577	25415					65585	149983	168351	129813
					36275	25092					62138	149983	163685	129813
					35562	25649					63252	141143	165004	131747
					34666	25361					60407	143808	159970	119590
					34586	25056					60615	143808	161608	122978
					33227	25674					60620	139114	158082	122978
					32529	26525					62370	141512	157268	127379
					32008	25692					61463	138734	160565	127393
					31733	25692					61648	135486	158579	132683
					31733	27583					61648	138710	158040	130385
					31544	27434					56765	138158	152732	131021
					29301	27434					56038	110436	157865	130995
					30172	26757					56038	148306	157865	128614
					30172	26863					55816	149163	151638	126183
					30407	26863					57093	143306	159551	126183
					30407	26955					57093	140384	159551	117151
					28306	26955					53554	140384	152204	112820
					28417	26120					54401	132198	155616	110775
					27890	26256					55073	129020	155616	109897
					27890	23492					52254	127681	153283	99947
					27399	25601					49881	129744	146889	99947
					28273	25601					50698	124276	146889	98129
					27783	23599					50950	124276	150600	95921
					27783	22776					52464	118573	147600	92721
					28065	22311					50498	117824	147600	92392
					27695	21952					50610	114233	146533	90626
					27782	22755					50819	113063	144996
					27203	21545					50486	106825	144996
					26854	21806					49244	106825	143754
					30758	21386					46448	109137	139948
					29716	21132					45341	108138	139948
					29332	21973					45538	109874	140934
					29442	21266					43501	107955	145038
					29812	21083					43687	108457	143428
					28372	21819					44002	106952	147007
					26622	21433					42894	103120	148636
					25280	21288					44635	100458	150736
					25549	22011					44474	96997	147126
					25498	22011					45083	93826	145139
					25240	21603					44416	89951	143065
					24830	22204					43825	89951	139286
					25960	22204					42638	88400	131871
					26569	23134					42357	94267	132745
					27179	22525					43114	94470	139638
					27179	22873					44106	98329	143405
					26396	22588					44158	91952	138850
					26013	22853						93137	135765
					26013	22853						88952	133876
					25780	22449						88600	130485
					25737	21954						88600	112848
					25053	21894						79584	112544
					26173	21636						72965	107241
					28152	21030						72965	105088
					30030	21648						70928	106475
					32701	20638						62915	106680
					33176	19813						59475	109413
					33524	19254						58480	105630
					33767	19340						45214	101420
					32861	19340						45214	102424
					32610	19967						39975	97908
					32610	19298							95076
					33422	18504							93602
					33018	19385							91812
					34449	18187							90368
					34602	17306
					35963	18633
					38013	18396
					38013	18396
					38888	18582
					41734	17038
					45403	17110
					46072
					48423
					49569
					45557
					49287
					49582
					49582
					48476
					48366
					50865
					50002
					50739
					50739
					48157
					48157
					49133
					50784
					52320
					54583
					53244
					53244
					53978
					52115
					52944
					52912
					52165
					52165
					50210
					50167
					50167
					49035
					48829
					48848
					48848
					46503
					46988
					45069
					44179
					45042
					45234
					42677
					43827
					43816
					46304
					44762
					44762
					46208
					45874
					45635
					45843
					45234
					45234
					44580
					46446
					47144
					47251
					47402
					47402
					44434
					43918
					43918
					44207
					46478
					46478
					49390
					49436
					49436
					51396
					49069
					48824
					47420
					46708
					46854
					46789
					45796
					44998
					37581
					37550
					35681
					35278
					34409
					34409
					33636
					34106
					32810
					32298
					32742
					32742
					31718
					32347
					31028
					30367
					30367
					31166
					31910
					31286
					30488
					30915
					31220
					31220
					30117
					31070
					31691
					31998
					32148
					32268
					32268
					29703
					29703
					30957
					30045
					29694
					29663
					28898
					28898
					27685
					27362
					27362
					26402
					27130
					27130
					27266
					27035
					27035
					27380
					27812
					27812
					28636
					29362
					29362
					27476
					26595
					27344
					28267
					28234
					28234
					27618
					26465
					26040
					25724
					26615
					25160
					25364

## Sheet: 5
Adh.foci dyn Fig. S4
Measurement of GFP-IqgC dynamics in wt and iqgC- cells
An area of the emerging adhesion foci was selected and fluorescence intensity was quantified using the Measure function in ImageJ, RawIntDen was corrected for background and later normalized
ax2/GFP-IqgC																												iqgC-/GFP-IqgC
0	0	0	0	0	0	0	0	0	0	0	0	0	0	0	0	0	0	0	0	0	0	0	0	0	0	0		0	0	0	0	0	0	0	0	0	0	0	0	0	0	0	0	0	0
0.08	0.12	0.16667	0.0833	1.03333	0.06667	0.05	1.22222	0.375	0.06667	0.0625	0.16667	1.22222	0.25	0.1	0.19048	0.03333	0.02778	0.16667	0.24	0.0833	0.04167	1.8125	0.05	0.22222	0.85	0.0476		3.46667	0.25	0.3	0.66667	0.125	0.55	0.02857	0.25	0.05556	0.06667	0.53333	0.07143	0.06667	0.77778	3.0625	0.6	0.5	0.7
0.36	0.24	1.08333	0.0833	0.86667	0.26667	0.2	1.44444	0.25	0.06667	0.125	1.83333	0.66667	3.79167	0.2	0.45238	0.1	0.05556	0.45833	0.32	1	0.125	1.5625	0.45	0.44444	0.75	0.3095		4.66667	0.0625	0.1	1.25	0.375	2.15	0.02857	0.1	0.19444	0.73333	0.66667	0.10714	0.06667	0.85185	4.125	0.73333	1.45	1.06667
4.16	0.12	3.25	2.5833	1.23333	0.26667	0.1	1.88889	0.0625	0.13333	0.125	3	0.66667	2.125	0.75	0.64286	0.13333	0.08333	1.33333	1.6	0.8333	0.625	4.1875	0.05	0.55556	0.55	0.3333		4.36667	0.125	0.35	2	0.6875	2.05	0.02857	0.55	1.13889	1.4	1.26667	0.19643	0.3	0.59259	3.875	0.8	2.1	4.06667
7.24	0.08	4.5	3.6667	1.63333	1.86667	0.45	4.11111	0.1875	0.06667	0.125	2.5	0.22222	6.41667	0.9	0.97619	0.2	0.02778	2.875	2.56	6.625	1.04167	3.625	0.3	1	0.5	0.1667		5.3	0.5	0.4	2.41667	1.8125	2.65	1.62857	0.35	6.25	1	1.53333	0.14286	0.53333	0.66667	3.875	2.03333	3.5	5.1
7.8	0.28	4.66667	3.5	1.46667	2.46667	2.45	1.66667	0.3125	0.1	0.125	3.33333	0.88889	7.125	0.95	1.07143	0.5	0.05556	2.45833	4.56	10.1667	2.54167	3.6875	2.35	2.33333	2.95	1.3333		5.76667	1.75	0.85	2.58333	1.375	3.9	1.6	0.3	6.58333	1.93333	1.13333	0.23214	0.4	2.2963	5.4375	2.46667	3.2	5.76667
8.44	1.56	4.16667	5.75	2.33333	2.46667	1.75	3.33333	1.625	0.13333	0.3125	5.33333	0.55556	7.04167	1.65	1.78571	2.13333	0.11111	3.125	4.52	10.2083	4.29167	5.3125	3.65	3.22222	6.5	5.7857		5.53333	1.125	2.55	3.91667	1.6875	5.1	2.11429	0.85	5.77778	2.33333	2.2	0.67857	0.33333	1.7963	4.75	3.16667	3.75	5.46667
9.48	3.32	5.58333	7.4167	2.46667	4.8	2.6	2.22222	1.875	0.26667	0.125	3.33333	1	8.5	3.15	2.09524	2.56667	0.08333	6.20833	5.44	10.875	5.08333	4.625	4	3.44444	7.7	6.4048		6.26667	2.9375	2.2	5.91667	2.125	10.55	1.97143	1.35	6.5	2.13333	1.2	1.03571	0.6	4.62963	6.4375	4	3.8	5.7
9.68	4.16	4.66667	8	3.66667	4	3.3	4.33333	2.625	0.1	0.375	5.5	1.88889	8.5	3.1	1.85714	2.93333	0.16667	6.625	7.84	10.8333	3.91667	4.625	2.65	5	7.25	6.8571		5.26667	4.1875	3.4	6.08333	5.75	11.05	2.05714	2.65	6.83333	3.66667	1.06667	2.66071	3.46667	4.31482	4.8125	5.03333	3.2	5.3
9.2	3.28	3.58333	9.0833	2.2	4.33333	4.2	4.33333	3	1.73333	0.5	5	1.77778	8.5	3.85	2.19048	1.76667	0.30556	6.375	8.4	11.9167	6	4.0625	2.8	5.66667	8.4	7.6429		5.86667	6.125	3.15	5.41667	8.625	8.4	2.34286	4.6	6.27778	5.6	2.73333	2.96429	2.96667	6.96296	5.9375	5.7	3.8	4.26667
8.72	4.04	3.83333	8.8333	2.63333	5.4	4.1	5.44444	2.1875	2	1.3125	4	2.55556	8.625	4.5	3.11905	2.7	0.58333	7.08333	7	15.0417	5.83333	1.1875	4.7	7.77778	8.75	9.3333		5.93333	4.9375	2.55	7.75	9.6875	9.5	3.77143	5.2	6.72222	6.06667	3.26667	3.42857	3.2	6.98148	5.0625	5.16667	0.05	5.1
7.52	5.08	5.5	9.5	1.46667	3.93333	5.75	3.33333	3	2	1.3125	5	2.22222	7.625	3.3	2.47619	2.46667	0.61111	6.29167	9.8	12.7083	5.875	0	6.1	5	7.7	7.9286		6	5.25	4.25	9.91667	11.1875	11.5	4.6	6.35	6.11111	7.26667	3.4	3.48214	2.43333	6.72222	7.125	4.13333	0	6.4
4.88	4.32	5.41667	10.75	2.4	3.13333	4.8	3.77778	3	2.16667	0.4375	6.5	1.55556	7.91667	3.75	2.69048	2.66667	1.19444	7.08333	10.08	12.0417	6.91667		5.3	7.22222	7.95	7.8333		6.63333	5.8125	3	5.33333	11.5625	10.05	4.77143	6.05	7.41667	7.86667	3.26667	2.64286	2.93333	6.72222	6.875	3.8		5.4
3.04	4.88	8.41667	10.1667	2.8	3.53333	5.05	3.66667	3.9375	1	0.4375	6	3.88889	8.25	2.5	2.7381	2.2	1.11111	7.04167	10	12.75	6.66667		6.7	6.66667	8.35	9.0476		6.5	5	6.75	6.08333	8.0625	10.25	4.14286	6.3	6.33333	5.06667	3.06667	3.32143	1.93333	7.59259	5.8125	2.9		5.7
0.92	5.76	7.08333	11.25	2.46667	3.06667	4.75	2.11111	3.9375	1.43333	0.5	3.66667	2.11111	8.25	2.95	2.69048	3.36667	1.41667	8.75	8.68	11.75	6.91667		5.15	6	8.65	7.0476		5.83333	4.6875	7.55	7.66667	8.875	12.05	5.28571	7.3	6.05556	6.93333	5.33333	3.76786	2.7	8.38889	6.9375	1.76667		5.96667
0.04	5.96	8.75	10.5833	2.86667	3.93333	4.45	2.55556	4.375	0.36667	0.125	4.16667	5	8	3.4	2.83333	3.43333	3.27778	7.45833	7.84	12.0417	6.79167		5.75	4.55556	6.65	6.5476		5.33333	4.75	7.45	5.83333	10.0625	10.65	5.4	7.6	5.86111	7.26667	4.53333	3.73214	3.03333	7.7037	8.8125	2.3		5.6
0.12	6.2	6.5	11.5833	2.53333	5.4	3.95	3.44444	4.5	0	0.125	5	4	8.45833	3.65	2.97619	3.23333	4.86111	7.375	9.48	8.9167	5.625		5	5.11111	5.6	8.5714		5.46667	4.9375	9.35	4.58333	9.0625	10.5	5.37143	6	5.19444	6.2	4.73333	3.76786	2.33333	7.11111	7.75	0.6		5.66667
0.28	5.68	7.25	10.5	2.1	4.4	4	3.55556	4.5		0.375	4.66667	2.33333	6.875	5.35	3.14286	2.93333	5.25	6.58333	8.8	9.9167	5.83333		3.85	3.77778	6.9	8.619		7.03333	4.0625	8.45	6.41667	6.1875	10.25	5.17143	6.55	4.88889	5.46667	4.4	3.08929	2.2	5.38889	7.375	0.23333		6.7
0.16	7.24	7	11.0833	2.8	6.53333	3.5	3.55556	6.125		0.625	5.16667	3.22222	7.375	6.55	3.88095	3.53333	6.55556	6.95833	7.84	8.9167	3.08333		4.5	1.77778	7.5	8.0714		5.46667	4.125	8.45	6.25	7.5	10.95	5.34286	7.1	3.72222	3	5.2	3.625	2.13333	5.12963	8.3125	0.06667		4.83333
0.2	7.12	7.5	9.8333	2.5	6.4	3.45	2	4.0625		0.1875	4.66667	2.44444	8.33333	6.55	3.42857	3.66667	6.11111	7.70833	7.4	7.5417	3.04167		5.25	0	8.05	8.7857		5.66667	6.0625	9.95	7.33333	7.8125	10.7	5.34286	7.95	4.38889	3	5.6	3.57143	1.8	6.59259	8			1.63333
0	4.96	5.66667	9.5	2.73333	7.33333	3.35	2	4.375		1.1875	3.16667	1.44444	8.83333	6.9	3.54762	3.43333	7.61111	6.08333	5.84	5.0417	2.70833		3.85		7.65	8.6905		5.86667	5.25	9.95	5	3.5	11.3	6.74286	8	3.47222	2.4	6.2	2.85714	2	5.90741	7.3125			0.96667
	5.88	4.91667	6.3333	2.93333	6.66667	3.5	3.11111	4.3125		0.625	4.66667	1.44444	7.375	6.9	4.11905	2.56667	6.41667	6.33333	6.68	0.6667	2.625		5.95		7.85	10.119		6.7	8.4375	8.15	3.16667	0	12.55	6.74286	9.35	3.44444	1	5.8	3.25	3.1	6.98148	5.6875			0.5
	6.48	5.41667	9.1667	2.16667	8.6	3.3	2.55556	5.8125		1.5	2.5	0.77778	8.25	6.65	3.71429	2.13333	5	5.45833	6.6	0.0833	2.41667		4.5		6.45	9.119		5.7	8.6875	7.3	0		10.05	6.74286	6.95	3.69444	0.06667	3.86667	4.01786	3.43333	6.5	6.8125			0.1
	8	6.41667	9.0833	3.66667	7.13333	4.55	3.33333	5.4375		1.1875	3.5	0	8.75	7.45	3.45238	2.26667	6.13889	7.25	6.2	0.0833	2.45833		4.25		7.45	9.881		5.4	6.0625	6.95			10.55	7.28571	8.8	3.19444	0.13333	3.13333	2.80357	3.6	5.88889	5.9375
	7.68	9.58333	6.9167	3.1	7.06667	5.25	3.77778	4.5625		1.4375	2.83333	0.22222	5.66667	8.95	2.7381	2.5	7.33333	6.625	6.68	0	2.625		3.55		8	9.4286		6.76667	6.75	7.4			11.85	6.68571	7	3.25	0	3.8	2.92857	3.16667	5.38889	4
	8.76	6.66667	7.6667	4.03333	7.13333	5.7	2.66667	4.625		1.875	4.16667	0.11111	6.41667	7.3	3.88095	2.13333	7.30556	5.04167	7.2		1.91667		2.8		9.35	9.5238		5.86667	4.5625	7.7			9.75	7.05714	6.85	4.55556		1.8	2.60714	3.7	5.16667	4.875
	7.12	7.25	7.75	2.86667	8.86667	5.3	3.44444	5.625		1.75	4.33333	0	4.58333	7.55	2.54762	2.56667	7.86111	6.16667	5.52		1.58333		3.65		6.85	7.2381		5.33333	4.5	4.35			9.6	6.85714	6.55	4.08333		0	2.94643	2.43333	6.42593	3.625
	5.96	5.83333	7.9167	2.8	7.53333	5.55	1.88889	4.625		3.0625	4.5		3.625	9.2	2.47619	1.9	6.66667	5.375	6.2		0.45833		3.8		7.8	8.2381		5.26667	4.1875	4.5			11.45	7.28571	7.4	3.58333			3	2.56667	4.75926	4.0625
	3.92	6.75	11	3.06667	8.2	5.9	4.66667	4.6875		3.125	4.66667		0.79167	8.35	1.42857	1.5	8.22222	5.16667	4.08		0.20833		3.6		6.65	7.6667		6.26667	3.1875	0.3			9.95	8.25714	5.65	3.94444			3.17857	2.4	4.7037	3.5625
	3.48	5.16667	7.8333	3.8	8.66667	6.5	2.33333	4.375		2.75	3.5		0.08333	7.6	1.59524	1.6	8.11111	4	5.32				3.6		6.2	6.619		6	3.0625	0			11.7	8.05714	6.65	3.80556			3.30357	2.1	6.42593	2.25
	1.96	6.5	9.0833	3.06667	7.06667	3.95	2.77778	4.875		3.6875	1.5		0	7.7	0.92857	2.23333	8.11111	4.45833	5.76				5.6		4.5	5.9286		6.43333	0.8125				9.45	7.25714	6.75	3.75			3.5	2.26667	5.90741	1.0625
	1.64	7.16667	8.1667	3.36667	7.33333	3.2	2.55556	4.0625		3.125				8	1.38095	2.06667	9.11111	3.45833	4.88				5.45		5.8	5.2857		4.53333	0.75				9.6	7.62857	6.5	3.13889			3.32143	2.96667	6.5	0.5
	0.04	6.41667	7.1667	2.73333	8.33333	1.6	1.77778	3.6875		4.125				10.2	0.97619	1.56667	9.08333	2.875	4.8				3.9		4.55	3.7381		4.5	0.0625				8.95	6.68571	5.55	3.19444			3.01786	1.53333	6.11111	0.25
	0.04	4.58333	5.9167	3.46667	7.33333	2.8	2.88889	3.8125		4.125				8	1.38095	0.8	8.44444	3.91667	4.8				4.5		2	3.9286		4.36667	0				11.85	7.08571	5.25	3.55556			3.33929	1.26667	5.07407	0
	0.08	0.5	6.25	3.83333	6.73333	1.55	1.33333	3.5625		3.9375				6.85	1.14286	0.8	7.58333	4.83333	5.48				3.55		0.05	3.2619		5.26667					10.2	5.77143	4.85	2.44444			3.42857	0.16667	6.27778
	0.04	0.08333	5.75	3.93333	6.33333	1.35	2.33333	3.875		5.5625				7.5	0.64286	0.7	8.11111	4.45833	6.4				4.1		0.05	3.0476		4.86667					9.55	6.34286	4.3	2.77778			2.32143	0.03333	5.40741
	0	0	5.1667	3.43333	7.06667	1.05	2	2.3125		6.5				6.5	1	0.66667	9.05556	3.75	5.52				4.2		0	3.0714		5.23333					6.8	5.48571	4.7	2.19444			2.21429	0	5.03704
			3	4.13333	6.2	0.4	3	3.6875		6.0625				6.25	0.78571		9.05556	3.625	5.6				4.75			3.2857		6.06667					3.5	5.94286	4.75	2.13889			1.94643		5.64815
			2.4167	3.03333	5.66667	0.2	3	3.3125		6				5.5	1.02381		6.97222	2.66667	4.68				3.3			2.7381		4.96667					4.05	6.51429	5	2.77778			1.78571		5.40741
			0.0833	3.46667	5.93333	0.2	3.88889	2.875		5				6.95	0.35714		6.38889	1.41667	4.64				2.55					5.73333					1.35	5.88571	4.7	1.94444			1		6.51852
			0	3.5	4.4	0.3	3.66667	2		4.4375				6.75	0.14286		6.5	1.75	4.2				2.65					6.3					0.05	6.77143	3.35	1.25			1.16071		6.27778
				4.33333	3.73333	0	4.77778	1.125		5.5				5.05	0.09524		7.02778	0.75	3.68				2.35					4.9					0.2	6.57143	2.85	1.25			1		5.51852
				4.86667	2.53333		3.33333	1.0625		3				4.8	0		7.38889	0.08333	3.04				2.7					4.5					0	6.37143	1.3	1.30556			0.69643		5.11111
				4.6	2.8		4.44444	1.25		3.4375				3.95			6.19444	0.04167	4.52				2.4					4.4						6.54286	0.75	1			1.05357		4.38889
				4.96667	2.8		3.33333	1.625		4.1875				5.45			6.5	0.04167	4.2				2.25					4.33333						6.31429	0.2	0.97222			0.53571		3.31481
				4.43333	3.26667		1.77778	0.8125		3.875				4.7			5.66667	0	2.92				2.5					5.3						5.77143	0.5	0.44444			0.82143		2.25926
				6.1	2.06667		1	1.3125		4.3125				4.75			6.41667		3.4				2.2					5.86667						6	0.7	0.58333			0.96429		1.68519
				6.2	2.26667		0	1.9375		3.3125				5			5.5		0.12				1.5					5.56667						5.25714	0.3	0.08333			0.91071		0.37037
				6.2	1.4			0.75		2.625				3.95			5.36111		0				1.4					6.53333						5.6	0	0.22222			0.67857		0.2963
				6.83333	1.13333			0.6875		2.875				4.6			5.41667						1.85					5.63333						6.11429		0			1.28571		0.09259
				6.9	0.46667			1.3125		0.375				4.3			4.16667						1.8					4.16667						4.4					0.92857		0.07407
				6.13333	0.46667			1.0625		0.0625				4.75			4.13889						0.5					4.03333						5.6					0.05357		0.03704
				5.76667	0.06667			1		0.0625				4.9			3.36111						1.4					4.3						4.08571					0.01786
				4.46667	0			0.4375		0				4.65			2.33333						0.25					2.43333						5.22857					0.01786
				2.46667				0.6875						4.2			2.66667						0.15					2.53333						4.94286					0.03571
				1.3				1.1875						3.6			1.58333						0.1					2.86667						4.82857					0
				0.33333				1.75									0.02778						0					2.2						4.77143
				0.03333				1.4375									0.02778											1.93333						4.02857
				0.03333				1.375									0											1.53333						3.57143
				0.03333				1.75
				0.03333				1.125
				0				2
								1
								1
								0.875
								0.875
								0.5625
								0.5
								0.3125
								0.3125
								0.375
								0.125
								0.0625
								0

## Sheet: 6
Actin foci dynamics Fig. S2b
Measurement of cortical F-actin marker mRFP-LimEdCC dynamics
An area of the emerging actin foci was selected and fluorescence intensity was quantified using the Measure function in ImageJ, RawIntDen was later corrected for background and normalized
RawIntDen	RawIntDen	RawIntDen	RawIntDen	RawIntDen	RawIntDen	RawIntDen	RawIntDen	RawIntDen	RawIntDen	RawIntDen	RawIntDen	RawIntDen	RawIntDen
6099	14013	20137	6932	4258	7612	7323	10463	10296	12622	10659	146607	45732	47100
7364	17924	21863	10183	5741	8594	8458	12397	13232	13495	12403	149034	47162	50746
8951	18741	21863	14138	6947	10754	9456	13996	17801	17449	13298	150875	49901	53592
9295	20178	32667	13813	7793	11299	11254	14484	19215	22650	14366	160713	53543	61110
10094	23578	36197	12866	8824	11249	11254	15254	19060	23441	16394	158020	58141	65853
10591	24778	37713	10699	9513	10236	12151	16770	19060	22839	17589	166317	58382	70075
12055	26932	38342	10699	9513	9971	11975	16813	16422	22839	18304	166838	67137	68832
13407	27987	38342	9041	9948	8884	11975	15810	16422	21151	16833	163852	62914	69767
15507	30298	39209	7741	10207	8380	11670	16061	15342	20695	15551	162737	57748	66957
16074	30298	39373	7582	10207	7785	11004	15021	14738	18837	14398	165763	57748	67971
14736	32563	37484	7811	10375		10737	14422	13793	17603	12537	170660	51820	70558
14014	29529	35514	6984	9791		9259	14422	13615	17569	11545	170660	45833	68208
13760	29529	33910		8975		9259	13200	14153	16785	11545	176395		70291
17177	26064	32238		9196		8594	12398	14382	16785	11304	180463		68751
22071	25090	32238		8840			11859	14896	16785	11601	173309		68751
23227	24887	30940		9267			11138	15130	16128		166375		61160
22924	24472	29643		8893			11613	15123	15490		166375		55754
21918	22944	28456		8759			11188	14201	14837		155357		56476
19826	22261	27535		8397			10661	14201	13449		155357		53951
19334	22456	26525		8300			10542	15079	13026				54248
18606	21597	26483		7935				17726	13652				55356
18819	21597	25635		7698				17726					52952
18307	21681	23798		8148				18418					55761
17164	21681	23944		7801				20987					56712
15765	21161	23075						19796					54366
15624	20665	21649						18419					53416
15698	20643	21336						19032					52489
16151								19032					52319
15948								19382					52122
15507								19382					51909
16106								18786					51143
15338								18247					53671
14683								17795					51300
13782								17795					52026
13821								17476					51758
13821								16102
14254								16861
14486								16590
14064								16590
								15231
								15181

## Sheet: 7
Attached cell area Fig. 3																																															Fig. S6
Attached cell area quantified using Measure function in ImageJ																																															IqgC-positive adhesion foci and cell surface area
Fig. 3b,c									Fig. 3d - spreading dynamics - images of cells taken every 2.58 seconds during the initial cell spreading
Size of attached cell area measured from images taken 45 minutes after seeding the cells									AX2																				IqgC null																		area (µm2)	number of foci
AX2	IqgC null	IqgC oe							1.912	1.983	1.394	1.756	3.302	2.468	0.032	1.591	0.423	4.454	1.611	0.424	5.443	0.13	0	1.36	0.26	0	0.291		19.037	1.354	1.651	3.463	5.031	0.326	2.069	1.427	0.485	8.026	1.397	0.946	0.717	0	3.979	0.259	0.195		49.803	5
35.502	448.541	130.579							2.593	3.965	7.422	1.756	3.076	18.119	0.52	2.176	0.748	8.583	1.646	1.141	7.072	0.163	0	1.976	0.423	0.163	4.045		13.055	2.532	4.24	3.657	4.707	2.936	3.588	1.362	1.262	10.701	1.56	1.403	0.652	0.032	8.447	0.129	0		49.884	6
26.728	324.947	41.102							3.727	5.265	9.011	2.113	6.216	5.617	2.468	3.442	1.528	10.306	2.872	7.366	6.42	0.358	0.325	1.911	0.553	0.228	6.408		13.055	6.2	6.246	3.463	7.174	0.946	2.586	1.459	1.326	10.571	0.877	2.284	0.749	0.681	15.686	0.097	0.488		62.647	7
33.77	398.202	83.704							5.477	8.028	10.793	1.723	5.99	8.053	5.065	4.513	1.691	10.892	2.557	12.776	7.724	0.195	0.065	1.587	0.944	2.147	9.903		15.893	10.566	8.9	3.625	12.075	1.827	1.939	4.151	0.938	12.43	2.567	3.492	0.88	1.103	25.177	0.097	0.293		39.584	5
72.621	92.71	66.733							6.515	11.376	8.362	1.463	8.094	9.644	7.273	5.682	1.756	12.777	2.592	17.567	3.878	0.553	0.52	1.879	1.172	3.025	10.744		21.919	16.766	11.004	4.596	14.964	5.187	2.133	8.562	1.585	14.127	2.307	6.657	0.945	2.011	32.351	0.259	0.911		71.13	4
38.215	30.422	126.48							7.292	18.396	9.075	1.756	14.537	12.177	12.534	5.617	6.34	14.988	3.362	20.206	3.944	1.139	0.032	2.105	2.311	3.578	12.751		31.699	21.22	10.551	4.855	19.801	7.894	2.424	14.173	2.944	16.378	2.275	10.866	1.923	1.914	39.102	0.194	2.864		28.233	3
93.172	53.86	35.502							8.07	28.927	14.132	2.763	20.689	12.566	18.508	7.338	11.477	18.662	2.872	26.171	5.508	1.595	0.032	2.105	4.037	4.423	15.598		39.253	26.765	10.68	7.67	25.189	12.526	2.941	15.697	4.529	18.466	1.982	12.694	1.108	3.795	55.343	0.129	1.92		21.004	5
44.912	187.787	74.064							8.297	40.107	19.609	4.584	23.668	14.515	23.217	8.637	11.379	21.295	3.888	33.992	6.225	2.408	1.266	2.138	6.804	4.586	16.602		46.151	30.215	10.453	12.848	31.486	18.659	3.297	18.292	5.532	18.825	2.599	14.325	1.303	5.806	59.158	0.647	2.344		50.005	7
45.72	118.11	60.44							9.237	50.736	23.791	8.94	35	15.196	27.698	10.098	10.046	25.424	4.483	43.281	7.366	3.027	1.948	2.138	12.664	5.789	17.055		65.188	35.847	12.331	22.46	34.343	25.183	3.652	19.524	7.409	19.706	3.574	15.337	1.857	9.536	64.213	0.582	2.474		64.344	9
77.412	34.348	137.16							11.376	58.536	35.038	10.988	42.9	16.268	32.893	11.17	12.615	29.326	5.288	45.627	7.822	4.589	8.28	0.777	18.785	7.35	19.126		72.218	41.785	13.787	29.904	35.803	30.239	3.814	19.07	10.935	20.88	3.867	16.609	3.715	11.839	70.312	0.259	4.134		99.323	12
83.704	155.229	23.61							13.224	67.312	48.651	13.166	50.055	19.06	37.796	12.501	13.2	35.211	6.339	48.952	8.767	7.29	10.942	0.777	25.166	8.619	21.747		71.388	49.164	15.632	32.299	37.589	33.11	4.267	18.616	15.108	26.394	4.744	18.241	5.963	12.974	85.02	0.388	5.957		71.695	13
58.997	219.71	25.631							15.298	77.387	62.102	16.255	59.574	20.684	45.135	13.898	14.37	37.031	7.95	55.274	9.94	12.724	2.825	1.134	29.398	8.976	23.204		70.079	55.452	18.544	40.099	37.102	38.818	4.234	17.189	16.985	29.004	6.499	20.688	10.428	12.877	94.51	0.776	7.194		68.746	7
57.323	264.218	41.044							17.08	92.566	72.441	19.636	69.643	17.989	50.33	14.872	17.557	37.454	10.122	61.89	12.222	23.203	2.5	2.786	35.225	10.082	24.66		74.532	64.708	21.36	53.012	37.848	45.147	4.331	13.427	19.993	27.438	6.564	22.842	11.959	13.266	95.032	2.554	7.942		68.545	9
29.556	36.31	72.274							16.4	103.259	82.522	24.48	79.777	20.359	55.558	15.619	15.508	37.812	13.379	72.939	14.014	33.194	2.468	4.664	37.895	10.31	23.948		80.689	70.515	21.166	71.75	41.159	46.517	4.364	11.838	24.587	24.795	7.604	24.082	15.967	13.947	101.619	1.487	8.691		55.215	6
54.668	229.408	47.452							18.215	111.612	89.166	29.259	90.461	22.437	60.006	16.398	14.273	37.974	15.445	79.881	9.484	41.395	3.734	5.636	38.872	11.285	24.077		84.88	78.418	20.098	84.76	42.88	49.029	4.719	14.497	29.796	24.371	8.871	24.767	24.668	16.899	114.958	2.134	9.505		29.849	9
56.919	51.55	72.044							17.955	113.204	97.042	33.55	98.685	24.288	64.617	15.748	13.46	39.177	14.955	83.531	9.614	40.809	4.286	5.507	38.774	12.651	24.595		90.207	84.793	21.263	93.401	49.761	55.781	4.978	14.108	39.987	26.361	9.228	24.474	35.03	15.472	123.828	3.395	13.704		62.728	10
30.538	378.344	64.193							21.812	114.537	104.011	37.906	101.988	25.62	68.871	15.034	11.607	40.022	17.512	85.617	9.647	43.12	2.89	5.215	40.109	12.912	25.275		100.992	92.478	24.564	100.78	66.478	63.479	6.238	12.778	51.731	30.701	10.495	24.278	40.081	14.693	126.078	4.009	10.026		47.379	3
36.31	57.496	95.654							24.697	112.879	109.521	40.052	99.43	27.633	72.508	14.872	10.534	40.803	19.193	89.56	10.69	50.149	3.734	5.409	39.913	14.213	24.757		108.938	98.94	24.888	114.47	83.163	67.753	7.563	13.719	63.377	33.702	12.055	24.8	46.533	13.85	124.545	2.748	13.932		58.931	13
96.289	103.332	80.529							26.868	116.812	118.92	46.911	96.516	28.639	74.748	12.144	8.486	41.908	19.648	101.489	12.189	58.252	3.539	5.604	39.62	14.213	20.971		112.824	101.472	28.221	119.907	94.816	73.005	9.147	16.703	71.271	34.909	13.192	25.028	53.669	11.158	116.458	1.778	18.652
32.905	57.727	133.004							29.364	121.265	120.865	56.599	91.109	34.094	76.209	12.956	6.99	42.103	23.29	103.933	11.765	66.713	3.766	4.503	39.392	14.603	19.87		120.465	104.703	30.292	128.03	104.781	81.616	11.41	18.746	74.798	37.78	14.362	26.334	57.351	12.52	117.143	2.748	28.807
107.257	22.514	78.74							35.619	124.385	107.673	64.954	87.936	40.524	76.404	13.053	4.552	41.095	24.131	104.715	13.297	71.4	17.501	4.211	38.611	15.416	18.705		122.605	105.576	30.454	131.04	112.344	88.858	17.163	22.411	79.327	40.032	16.604	27.28	64.455	13.169	108.109	3.233	42.739
24.361	10.68	35.733							42.587	129.358	99.603	70.286	84.925	45.946	76.144	13.963	1.918	40.803	27.528	105.204	14.438	79.177	9.189	5.118	39.49	15.676	16.925		126.447	104.31	32.461	137.998	122.082	97.111	23.434	25.719	84.05	41.891	19.334	27.835	67.095	13.85	102.5	3.589	49.021
12.989	29.556	100.676							47.546	127.993	100.575	75.91	82.594	51.142	77.963	16.106	1.756	39.177	33.167	105.334	16.328	93.464	10.682	4.341	37.504	16.392	15.696		141.03	104.092	32.525	147.287	134.677	108.104	27.636	33.243	86.283	46.035	22.908	29.858	71.689	13.266	109.316	6.111	56.117
42.949	56.284	71.755							50.723	125.75	99.959	81.176	80.586	53.869	79.002	17.275	1.723	38.267	31.976	101.489	18.414	100.038	12.436	4.535	37.895	17.335	15.275		148.148	102.869	32.623	155.086	143.279	114.987	32.71	38.497	87.609	49.33	26.612	31.424	78.5	14.304	108.859	8.923	64.45
19.743	153.497	74.93							53.899	122.598	93.315	85.045	76.96	58.967	81.015	18.573	2.178	37.389	32.992	94.775	22.846	101.112	14.222	4.697	37.244	21.172	14.466		155.919	105.314	24.305	157.125	147.823	115.313	37.365	46.184	90.876	55.431	28.594	33.774	86.646	16.575	106.837	11.607	73.207
24.996	86.937	142.529							59.214	126.108	94.741	89.856	70.258	65.007	80.171	19.807	2.471	36.446	35.478	87.768	27.898	103.975	20.618	5.474	36.3	27.71	14.984		169.28	105.795	19.548	162.336	148.764	116.553	44.637	54.097	95.567	59.835	30.284	36.058	96.161	16.672	103.38	13.547	84.86
39.37	57.323	57.67							65.016	129.813	98.922	91.579	66.664	71.274	76.826	21.171	2.861	37.681	35.303	80.63	33.015	113.25	24.774	7.061	36.202	32.458	15.922		176.179	105.926	15.567	166.381	150.712	117.597	51.942	59.027	101.973	65.121	32.689	37.689	108.479	18.002	102.826	17.75	91.435
49.241	146.454	37.176							71.53	130.365	89.944	91.449	69.805	75.235	71.598	22.308	2.341	39.957	32.817	86.725	35.687	110.842	27.989	6.997	32.588	34.735	16.116		179.366	108.764	14.79	168.161	152.01	116.553	56.661	64.443	103.947	70.177	33.403	39.582	124.055	20.175	98.912	19.819	93.583
99.175	60.729	178.377							76.91	133.421	77.562	89.174	69.546	76.924	64.942	23.866	6.665	41.811	32.852	93.243	46.442	105.375	33.346	6.997	30.244	36.003	16.505		176.397	111.296	15.567	165.022	152.432	116.325	58.019	69.794	103.138	76.278	35.256	40.039	136.535	20.434	98.358	20.498	96.773
29.73	46.066	122.844							87.184	138.784	74.872	85.143	65.013	80.593	64.617	25.944	6.86	41.42	33.937	97.186	45.627	94.44	39.093	8.325	29.919	39.45	16.99		176.659	112.737	16.57	161.624	151.945	115.998	58.569	69.957	101.035	83.945	38.083	46.434	148.266	24.554	85.933	21.532	104.065
82.434	20.205	19.454							92.824	141.026	70.659	82.347	57.955	83.58	65.429	28.964	12.452	42.038	35.268	103.281	53.612	100.949	43.087	9.426	30.016	40.263	17.119		179.017	113.741	18.771	157.805	153.017	111.138	60.799	78.357	95.632	89.524	39.837	51.394	159.606	26.532	86.813	22.147	110.184
108.412	114.935	59.748							94.38	141.286	70.853	79.063	55.591	84.879	66.176	31.107	21.978	42.526	34.813	105.888	56.317	96.23	44.905	10.495	28.942	45.76	17.055		170.896	117.103	16.57	155.248	153.309	107.615	63.902	87.016	84.18	96.604	42.729	57.007	168.991	30.198	93.825	22.793	115.978
32.443	120.015	31.692							97.945	135.826	69.978	74.869	52.289	87.184	64.585	31.789	24.937	43.306	35.583	107.713	60.261	86.207	46.236	12.244	30.147	50.833	18.155		170.415	121.164	17.217	151.17	151.296	109.801	68.33	92.043	79.003	100.128	46.726	61.38	175.15	29.679	105.533	23.472	117.768
34.117	16.799	39.89							96.324	147.234	67.32	69.115	47.529	89.003	61.24	32.926	30.919	43.241	34.848	105.888	64.041	85.393	45.522	12.633	29.626	52.98	17.831		167.927	126.272	19.968	145.41	152.205	109.213	73.308	95.773	74.701	101.4	50.268	66.96	177.529	30.263	108.598	21.791	118.908
88.669	14.951	153.843							95.773	153.637	65.829	65.182	47.821	90.984	58.513	33.38	40.803	42.558	34.393	104.389	63.878	83.245	55.328	14.738	30.277	54.704	18.64		165.918	132.342	20.195	142.691	153.114	114.367	79.643	97.978	65.771	102.346	52.705	71.659	179.353	30.23	108.533	22.308	116.336
19.396	86.36	63.673							98.107	160.852	66.704	62.873	50.541	91.958	55.655	34.062	54.523	43.794	35.548	104.617	68.702	87.476	58.412	15.613	32.035	59.777	18.64		170.066	133.739	22.655	140.296	153.082	113.356	83.716	99.502	60.207	106.946	58.716	74.759	182.091	32.89	110.359	19.948	114.22
89.997	77.124	59.575							101.802	166.508	65.894	60.143		92.769	52.473	35.231	57.156	44.411	37.86	101.684	70.462	90.242	61.302	18.82	32.36	62.932	20		168.363	138.847	25.6	137.092	152.497	107.909	85.72	100.411	58.816	111.123	64.142	76.455	182.547	34.122	102.304	19.011	119.461
36.715	37.003	153.67							104.103	168.945	67.839	60.63		94.523	47.732	36.465	50.979	44.119	39.506	96.437	71.374	90.405	64.289	20.148	31.84	63.647	20.712		169.804	140.288	27.121	138.257	149.706	106.245	88.467	98.173	59.172	115.625	65.572	80.045	187.532	35.031	103.217	17.782	122.651
28.517	33.02	42.776							104.913	167.158	69.103	59.46		90.756	46.271	36.919	44.249	43.826	39.646	97.089	71.146	80.837	66.172	21.184	32.263	62.639	21.909		167.927	145.047	29.063	140.102	144.869	111.464	89.437	98.497	69.039	119.083	67.067	83.275	192.127	35.355	102.663	18.817	122.879
46.759	202.969	149.456							105.691	166.378	63.82	57.282		90.367	44.68	37.342	52.019	44.769	38.911		70.82	79.731	66.497	21.282	30.635	62.379	23.883		162.556	151.51	28.998	143.371	147.855	115.15	90.988	101.059	73.439	122.933	74.508	86.897	196.168	35.258	107.685	23.86	122.326
47.683	62.98	13.624							106.209	165.793	67.061	55.851		89.717	41.368	37.699	52.767	46.882	39.261		71.831	77.062	65.361	21.508	28.291	61.664	24.627		144.218	157.055	26.603	143.986	147.109	114.53	92.572	105.048	75.477	125.184	78.212	88.855	195.777	37.496	111.468	32.008	119.429
43.18	147.493	49.01							109.58	168.458	68.422	51.007		88.451	39.809	39.03	48.345	48.801	38.666		72.711	73.385	65.166	22.869	27.412	61.176	25.404		149.981	160.679	26.02	122.755	146.232	114.074	92.41	110.238	77.386	129.947	83.509	89.736	195.94	45.345	113.523	37.666	115.62
54.264	80.125	69.619							109.062	164.2	69.492	47.236		86.892	38.835	38.738	46.2	51.369	38.21		73.949	65.542	71.4	25.817	23.701	60.818	25.792		154.915	164.608	27.121	117.706	142.564	109.018	89.954	113.221	84.6	130.045	89	92.836	193.43	49.854	109.544	38.668	111.486
38.735	23.38	43.873							110.131	154.222	69.265	46.814		86.016	36.238	37.894	46.98	53.287	36.249		77.078	59.554	70.556	28.667	20.25	60.298	29.773		149.85	169.499	30.163	119.745	139.448	106.408	85.72	118.638	92.332	133.145	88.967	95.088	188.934	52.708	103.674	39.088	110.542
24.476	41.621	92.999							110.293	145.056	68.876	46.066		82.119	35.393	36.14	53.287	53.905	34.253		73.786	52.134	78.933	31.42	18.101	55.809	32.427		162.425	178.755	30.066		132.177	104.973	84.103	118.929	100.938	132.46	94.361	95.218	183.622	53.973	100.086	36.049	110.868
36.541	87.226	113.376							108.705	134.883	70.01	44.343		78.028	34.094	35.686	57.319	53.872	33.867		74.373	46.96	85.167	31.615	16.603	51.874	32.556		164.128	188.885	33.335		129.58	101.352	81.582	119.221	108.961	130.502	93.094	96.491	182.612	56.568	98.619	38.829	117.117
30.711	259.946	49.53							103.811	123.833	78.276	44.408		74.326	31.984	35.88	65.512	56.018	36.144		76.067	45.268	91.823	30.06	15.79	51.386	30.873		168.494	200.499	35.503		127.86	101.711	78.609	121.492	111.226	129.589	94.264	94.892	183.59	60.557	86.031	39.767	117.215
42.256	62.288	30.307							97.588	116.162	78.308	44.213		71.274	29.808	35.815	70.486	56.864	40.207		78.903	40.939	97.375	29.866	15.952	49.76	31.1		166.18	207.267	32.299		126.529	99.623	76.605	123.048	117.631	129.817	95.889	98.221	183.622	62.439	73.149	40.187	117.671
100.849	45.547	88.784							90.814	109.044	84.304	43.79		70.689	26.821	35.491	75.688	59.92	43.078		79.913	33.715	97.051	28.797	16.962	48.232	30.032		169.018	213.161	30.228		122.439	94.567	73.243	132.421	121.32	128.969	101.737	103.996	185.414	63.087	72.855	41.351	118.712
79.837	182.418	143.625							80.605	102.251	88.55	45.221		71.339	25.457	37.082	84.076	60.212	46.336		85.095	31.567	94.745	27.307	20.608	47.614	29.676		169.411	212.768	27.121		117.668	89.184	72.758	137.286	121.902	128.708	103.135	106.933	186.718	64.125	79.182	39.088	127.11
24.476	26.439	162.675							69.391	98.286	83.105	47.561		74.034	25.068	40.621	86.482	62.326	48.752		88.778	34.008	95.362	24.845	23.896	46.638	28.737		168.101	216.611	26.668		113.058	85.335	71.821	138.454	126.658	128.153	105.149	108.271	181.96	64.839	83.454	40.608	129.519
76.893	19.57	51.435							56.167	94.028	84.434	48.504		75.268	25.133	42.602	87.457	64.179	47.491		95.166	31.469	95.979	26.918	27.998	47.581	27.831		166.224	222.461	26.053		111.63	83.117	66.067	141.924	129.278	128.088	103.655	113.166	179.386	62.341	86.324	43.388	135.769
45.662	15.298	28.806							46.38	91.266	89.912	49.447		77.93	25.977	43.901	87.815	67.528	48.437		99.142	34.105	95.33	26.173	29.593	47.614	24.627		159.805	224.688	27.088		110.364	82.432	63.902	140.367	129.084	123.063	101.737	118.06	179.353	59.779	79.965	43.905	123.465
88.496	170.007	69.908							39.93	90.096	96.913	49.317		78.093	26.399	41.758	86.612	68.21	48.087		105.106	32.576	92.44	23.776	33.077	49.012	24.077		150.724	226.871	26.732		103.385	86.216	60.088	141.081	128.825	119.573	99.788	122.923	176.388	58.319	78.139	48.076	120.796
55.187	69.677	67.483							36.851	89.348	93.509	49.447		75.982	27.925	40.524	89.116	63.236	50.994		107.974	34.984	91.174	25.104	36.625	51.029	22.427		143.956	231.98	27.315		97.737	72.613		143.351	129.408	115.821	100.015	128.405	172.673	57.703	79.182	54.251	119.526
58.42	15.298	18.992							33.059	88.308	84.79	51.17		74.391	30.393	40.069	95.52	61.285	55.967		104.291	37.457	93.901	25.266	37.83	51.354	20.615		145.615	240.232	25.891		94.167	66.872		146.075	128.858	111.775	99.463	135.355	167.459	56.925	79.117	58.066	125.646
38.331	151.361	31.577							31.049	90.453	75.358	54.811		71.079	32.731	39.842	101.86	60.147	58.769		107.257	42.599	86.66	23.517	39.881	51.224	19.094		133.826	242.721	24.24		95.692	60.348		148.702	127.24	111.971	98.488	138.259	158.726	57.963	80.03	63.304	136.941
40.005	44.796	21.475							28.327	91.786	56.365	56.144		65.429		40.913	111.321	60.017	61.29		109.538	53.761	82.764	23.646	41.183	51.614	17.831		123.172	249.314	18.803		96.114	56.107		145.524	125.428	109.622	93.907	142.403	146.018	59.357	81.628	68.089	138.731
48.953	95.769	31.115							28.359	92.598	58.666	58.875		60.266		40.719	118.604	61.253	63.637		107.518	59.196	79.16	22.836	41.346	52.59	16.699		116.361	250.755	16.279		97.932	55.879		140.4	122.42	107.925	90.43	149.191	145.04	61.985	86.52	67.539	143.646
46.24	43.526	59.863							31.957	89.836	59.185	61.085		57.928		40.329	120.36	61.383	64.267		103.705	59.033	72.991	20.796	41.574	51.939	14.951		115.924	252.458	17.8		102.963	56.792		140.854	119.734	104.761	90.885	154.216	143.509	64.709	80.617	62.302	148.041
45.72	87.226	25.285							35.587	90.648	60.708	61.736		53.545		40.816	119.319	62.943	67.139		100.511	64.598	69.322	22.415	41.671	51.419	13.171		113.13	252.807	18.803		105.885	54.117		141.21	116.176	104.043	89.065	156.794	149.635	65.52	84.367	68.962	150.026
52.301	45.2	77.759							33.415	94.971	69.978	63.231		48.187		42.342	119.189	63.659	67.314		97.61	72.051	69.841	23.517	41.997	50.964	11.456		117.016	252.283	21.781		111.987	52.976		139.329	116.596	100.454	85.068	157.577	152.991	65.228	84.27	81.28	151.849
72.967	52.301	101.08							31.568	101.341	73.122	64.922		42.504		42.959	120.945	63.106	66.264		96.307	76.932	68.64	23.063	41.541	49.045	9.158		122.474	249.27	24.532			54.574		137.578	110.805	96.604	82.079	159.959	158.205	67.726	87.694	88.813	161.061
90.054	38.908	68.118							30.66	108.134	74.613	66.807		38.088		43.641	126.96	62.683	66.929		90.864	77.388	67.017	24.262	41.736	49.76	9.256		127.277	252.021	26.376			58.064		134.205	105.111	86.849	78.375	162.178	168.795	72.332	86.879	92.337	175.709
44.508	49.645	78.567							30.142	112.392	75.261	68.4		39.03		44.907	132.584	60.928	69.906		88.159	78.006	63.023	26.043	41.606	52.98	10.712		134.306	254.51	27.218			59.369		135.243	101.844	82.282	73.598	161.362	174.368	73.564	92.683	98.286	194.425
39.543	43.295	64.539							27.549	112.814	74.386	68.238		42.212		46.011	139.347	58.977	71.727		84.509	83.896	60.653	24.65	41.736	56.46	11.877		132.909	260.492						135.081	97.023	81.629	69.959	160.416	182.025	70.872	93.499	99.612	198.69
87.63	88.727	48.433							26.155	111.482	82.554	68.693		40.231		46.726	146.662	53.417	72.253		81.445	86.109	58.445	25.266	40.76	56.59	12.362		132.123	265.469						126.875	86.153	78.954	65.377	160.155	189.031	63.023	97.999	100.388	208.194
116.378	16.741	76.373							22.396	114.797	88.939	71.001		41.628		46.498	151.409	52.182	75.195		80.141	94.928	58.38	26.464	40.499	58.346	12.686		139.895	267.609						122.951	80.977	75.495	63.103	162.929	191.801	57.573	92.52	100.614	217.699
66.502	37.176	69.504							23.271	117.82	93.25	71.358		42.862		45.687	152.904	52.93	77.156		85.063	104.463	58.315	27.015	39.848	59.712	13.107		135.922	269.53						123.567	76.933	71.907	63.98	161.787	194.245	59.098	89.846	100.485	228.083
101.08	77.239	36.137							23.174	118.86	92.667	69.635		43.186		44.096	153.815	53.125	78.662		86.497	105.147	59.159	30.384	41.378	58.574	13.01		134.437	272.062						126.194	71.207	68.775	65.02	162.178	192.518	59.747	92.325	99.256	238.239
58.535	80.241	88.323							23.789	118.697	96.524	64.824		42.342			155.57	54.36	78.417		89.267	103.943	62.341	33.655	40.369	57.468	13.495		134.394	273.328						110.205	68.295	62.543	67.847	159.992	196.917	63.704	90.107	101.552	251.291
62.23	26.497	34.117							26.415		99.538	62.971		42.634			155.148	52.865	78.522		92.591	101.339	61.821	36.992	39.165	56.2	13.754		133.346	281.188							65.707	60.39		163.222	196.461	68.018	87.955	99.418	254.905
85.263	136.871	22.398							26.998		108.062	59.948		43.349			147.117		79.923			97.304	60.555	39.907	36.397	55.387	14.595		136.402	284.244							61.145	57.323		165.213		70.223	89.781	98.706	256.011
83.82	49.761	61.364									112.503	58.03		43.966			144.126		84.055			94.831	60.23	41.365	35.583	56.2	15.663		136.839	288.785							59.916	54.485		164.495			90.009	95.409	262.391
48.087	53.917	43.526									109.067	56.046		44.94					87.698			95.905	57.406	43.017	35.063	57.143	16.213		138.891	290.401							60.951	53.636		163.385			94.053	92.337	270.659
37.119	7.043	46.413										54.486		44.453					90.92			90.86	57.016	47.357	33.76	57.858	17.346		125.618	297.736							65.48	52.299		162.733			95.292	85.806	267.697
27.363	161.001	29.441										53.478		46.109					93.722			87.541	56.302	49.009	29.365	58.899	18.996		131.206	298.609							67.907	56.671		163.451				85.483	260.861
118.168	54.668	109.739										54.291		45.816					96.699			79.893	53.899	48.912	27.705	60.46	19.32		125.181	301.753							71.433	58.432		163.973				85.548	258.095
72.505	46.644	41.795										53.543		44.648					98.8			70.326	49.743	49.884	26.663	58.997	19.579		128.892	302.67							76.318	61.01		162.798				86.647	245.66
56.861	161.001	32.039										53.413		45.492					98.275			66.648	48.606	51.147	26.956	60.525	20.517		121.077	303.281							78.712	63.848		163.027				87.682	240.68
26.15	54.841	25.862										54.063		45.849					95.193			56.365	50.652	48.977	26.142	61.241	23.851		117.889	302.975							81.494			164.397				89.977	245.367
26.093	165.331	23.149										53.803		45.394					94.317			51.288	51.236	49.009	25.1	62.151	27.605		119.286	302.015							82.918			162.276				88.878	243.479
48.722	89.131	43.642										54.128							98.1			46.602	53.899	49.754	24.873	63.192	28.317		127.67	303.674							85.474			163.418				85.192	236.481
81.453	34.059	27.132										54.323										46.114	56.951	46.742	24.807	65.078	28.349		135.223	302.975							88.903			164.756				84.384	228.799
58.42	57.092	61.133										54.681										47.871	59.127	45.964	25.947	66.152	32.006		129.46	301.884							91.265			163.222				85.903	231.143
33.02	54.956	30.538										57.087										48.294	61.854	43.988	26.5	64.818	33.527		131.381	299.089							96.344			163.647				83.252	239.508
50.223	176.01	119.611										60.5										50.442	63.51	44.345	29.463	62.899	34.595		131.818	296.295							101.908			162.341				79.502	243.154
22.687	97.559	44.161										63.881										50.8	67.276	44.474	32.914	58.899	35.695		138.192	285.991							103.785			164.332				69.059	245.367
52.185	22.687	37.754										65.409										49.108	70.231	46.677	35.388	55.452	35.631		140.681	276.647							101.941			160.547				64.791	245.302
19.223	20.724	23.322										64.564										44.421	70.426	45.187	36.332	53.533	36.731		141.467	271.888							102.006			159.894				56.741	239.606
46.066	143.799	30.076										63.134										40.549	74.225	45.025	36.202	50.833	36.181		142.646	268.569							106.794			156.924				50.469	232.738
64.481	41.621	129.078										61.508										35.505	75.556	43.179	35.193	48.004	37.637		141.161	265.076							109.705			151.638				51.245	221.182
51.55	194.194	33.135										59.623										31.73	76.4	43.859	35.128	46.898	38.705		145.091	269.704							119.152			145.569				48.69	209.724
46.066	126.307	77.008										59.135										31.111		44.928	34.607	44.491	39.902		138.847	259.356							126.269			138.781				49.046	203.149
13.508	0.115	33.482										56.534												45.122	36.104	44.817	42.524		139.677	251.366							130.928							51.665	200.382
18.992	21.07	51.955										0												42.563	37.374	43.906			139.109	247.524							130.766							47.785	202.596
24.13	36.368	33.02																						42.434	36.983				131.075	240.276							126.011							47.268	200.284
30.48	118.976	59.517																						37.251	37.602				132.429	236.39							119.767							47.171	197.941
48.029	84.744	70.312																						36.052	36.169				138.935	231.98							114.59							46.945	190.942
51.839	165.1	46.009																						37.089	33.891				146.576	234.338							111.905							46.169	179.029
58.074	99.464	43.18																						37.51					152.688	232.242							115.27								177.173
51.031	90.632	31.115																						36.862					152.645	229.884							111.291
70.254	100.849	31.115																						37.51					158.277	223.771							104.464
40.12	104.659	55.072																						36.15					150.462	219.842							103.138
136.929	140.681	73.66																											141.118	216.523							100.291
70.485	184.092	30.653																											140.899	210.018							99.482
45.431	262.255	40.813																											135.354	204.691							97.379
45.835	70.369	29.441																											140.55	203.424							93.012
91.094	100.676	40.12																											144.087	200.979							90.035
34.405	80.241	56.746																											146.576	198.709							84.536
80.703	67.772	65.867																											145.702	195.827							79.553
40.64	106.853	69.388																											148.628	195.827							74.053
68.695	156.441	15.702																											153.736								67.68
49.819	93.807	33.251																											148.759								65.836
48.78	29.325	27.882																											147.449								65.286
37.003	87.572	100.503																											149.981								63.248
44.219	43.065	32.5																											141.685								59.527
16.856	22.918	29.614																											161.115
27.19	112.395	26.612																											159.5
68.06	205.971	28.633																											159.325
37.869	114.531	16.279																											157.011
30.018	207.703	29.037																											151.117
40.698	170.93	36.772																											136.533
50.223	22.11	98.136																											133.259
94.73	95.654	25.4																											134.175
50.627	43.988	16.452																											142.122
61.422	71.004	40.005																											140.463
83.935	128.963	14.547																											128.368
65.636	24.245	26.785																											142.122
37.985	160.597	12.065																											137.363
45.662	94.615	44.219																											143.083
81.453	71.235	16.048																											132.254
88.323	31.461	27.478																											126.796
59.575	88.842	46.644																											130.508
74.468	62.057	43.007																											134.83
83.358	22.283	20.32																											138.367
104.89	109.104	21.07																											138.585
74.064	86.36	33.713																											139.459
23.668	37.523	36.137																											135.354
104.602	86.764	10.102																											128.499
40.755	88.784	46.528																											124.22
49.241	112.799	31.865																											129.635
19.165	33.078	17.722
24.303	38.677	47.856
83.185	85.84	20.435
19.916	64.539	14.201
61.595	149.052	26.901
39.312	93.287	60.498
139.354	66.155	46.817
33.193	74.41	55.88
18.935	80.703	37.35
61.075	142.875	8.313
71.235	64.077	6.581
56.746	213.879	51.089
74.295	80.818	29.787
10.91	73.371	25.631
24.65	108.7	37.292
68.06	16.106	28.806
35.906	29.499	66.56
38.042	29.383	69.371
30.422	24.592	28.861
63.673	78.451	42.886
39.947	18.935	55.288
74.814	26.439	44.74
89.708	91.209	46.421
109.913	38.158	35.468
36.541	48.664	55.056
25.515	36.599	53.143
57.381	26.15	49.319
45.316	14.547	24.456
20.147	13.797	14.952
85.667	74.006	42.19
26.901	10.622	33.323
40.813	59.286	42.538
47.221	26.497	89.654
79.086	34.925	19.646
30.884	150.1	9.215
13.912	55.635	25.326
26.728	29.788	45.725
83.531	48.739	79.976
64.481	18.197	51.753
72.332	88.263	31.759
69.504	38.655	36.511
68.118	8.867	29.73
51.089	88.321	68.552
33.193	41.379	77.265
44.45	7.882	73.63
45.72	55.52	43.913
35.214	137.93	19.735
46.009	79.686	16.907
64.02	225.498	53.088
19.05	75.05	7.271
19.05	39.756	58.05
62.23	78.469	46.913
25.458	167.196	78.939
29.095	102.636	26.198
25.227	64.224	39.527
39.255	43.162	16.272
29.095	42.989	30.756
27.767	91.345	7.848
28.171	12.349	70.514
43.295	12.06	25.274
10.045	98.039	22.735
46.528	7.501	84.132
25.285	21.177	41.489
61.999	19.042	30.064
40.871	35.315	85.806
58.651	64.917	50.722
18.184	100.636	23.024
36.022	13.849	69.36
27.016	52.395	3.462
79.86	105.54	34.334
56.621	97.923	3.751
19.82	35.372	37.565
88.437	89.441	8.079
53.665	45.759	26.14
20.689	22.678	79.862
15.763	60.185	26.659
17.908	142.586	38.777
5.332	66.533	24.409
22.776	77.092	42.124
12.866	25.159	18.465
62.01	123.717	52.684
18.024	29.544	60.07
26.601	59.55	15.753
50.246	85.921
17.85
10.432
122.398
143.841
26.89
55.809
30.947
45.03
42.654
19.472
18.777
66.183
33.295
14.657
20.254
19.215
33.237
21.466
20.831
44.605
38.662
31.275
28.448
112.234
112.58
25.505
52.857
25.851
29.775
50.375
39.008
27.756

## Sheet: 8
Detachment assays
Percentage of cells that remain attached at the end of the assay
Fig. 1
30 min				60 min
Ax2	iqgC null	rescue		Ax2	iqgC null	rescue
85.6322	69.8795	79.2857		78.3333	40.7609	74.1071
87.3239	72.1393	80		76.4977	58.0087	70.6767
92.0354	76.2712	87.7551		72.3881	71.875	84.5745
81.1594	76.0274	91.358		75.9398	56.338	87.7863
77.2358	64.7887	83.3333		69.0476	59.0278	72.7273
80.9524	52.7559	89.0625		77.2152	35.5372	81.3953
88.6792	74.0741	83.3333		82.7381	58.9744	76
		81.25				75.9494
Fig. 2
ax2	iqgC null	rescue	overexpressor	RGCt	GAP	dcentr	dRGCt	dGAP	R205A
81.3049	34.1085	85.5596	81.0931	55.3719	50.266	57.7154	19.7531	20.8333	36.7347
88.7978	43.3636	86.6935	80.6931	79.6574	78.9474	61.7188	42.1875	30.4348	54.5455
63.0137	35.461	25.5319	63.8889	37.7358	14.8936	73.1107	29.9383	28.934	25.5639
39.1304	45.614	61.9048	40.1544	52.861	54.4747	75.1012	28.2486	42.1053	24.2537
39.726	27.5	33.7209		37.9562	17.5824		41.3043	22.3881	17.2043
65.9218	36.2791	56					35.9649	15.8537	29
53.4836	43.7262	52.7211
65.4545	51.4706	67.5768
81.0878	43.9103	82.1101
87.7919	51.9531	77.8816
Fig. 5 and 7
ax2	rasG-	rasG-/YFP-IqgC	iqgC-	iqgC-/HA-RasG(wt)	iqgC-/HA-RapA(G15V)		ax2	iqgC-	talA-	paxB-	myoVII-	talA-/IqgC	paxB-/IqgC	myoVII-/IqgC
58.9286	22.154	50.8671	20	75.7776	51.6291		84.33	49.7087	48.4375	82.8488	32.44	21.519	35.3218	46.9683
51.5744	18.9756	35.472	20.2794	24.2494	40.0155		85.9375	65.7068	34.0711	79.4199	30.4755	32.2843	50.7407	33.2754
55.7312	28.2474	45.7055	38.3212	40.2589	61.1479		90.617	63.7168	39.0681	75.4537	21.924	30.7203	44.863	28.4864
48.257	33.1395	47.1783	31.5017	39.82	53.3333		61.8056	80.2326	45.0524	84.0104	25.2717	36.8272	31.1978	18.0743
50	35.3218	39.0048		39.1975			67.9775	29.6375	40.3205	85.6628	27.3319	15.6913	37.4684	30.541
54.8934	26.0976	42.0207		27.9305			57.3529	16.7391	35.5411	85.5305	18.7621	18.9711	80.1852	28.8479
48.368							85.8516	48.0331	16.8327	70.2432	44.9219	9.52381	65.6301	43.2765
17.9941							79.6524	56.1626	17.4	67.5603	49.0566	24.5142	53.6776	46.1774
31.4248							83.7233	68.3254		83.4658		17.9044	55.4902
35.9165							85.7569			85.2361			35.4144
48.368							86.2676			87.9451			32.9068
17.9941										90.4797			52.8169
31.4248													50.8519
35.9165
Fig. 8
ax2	iqgC-	ax2/PaxB	iqgC-/PaxB
84.33	49.7087	80.2273	70.5
85.9375	65.7068	84.4017	65.6118
90.617	63.7168	87.4157	76.0518
61.8056	80.2326
67.9775	29.6375
57.3529	16.7391
	48.0331
Fig. S1
no coating		BSA		PLL
ax2	iqgC-	ax2	iqgC-	ax2	iqgC-
85	50.1946	80.8989	51.3514	78.9474	24.3902
84.9711	49.7596	81.0811	61.8182	66.6667	29.4118
86.49	53.29	84.8057	58.4906	50	32.2917
		87.069	52.6316	63.1922	31.3043
			50.1805	64.588	16.9916
				83.0549	26.5487

## Sheet: 9
Random motility Table 1, Fig.4
Sorted x and y coordinates from the data generated by automated cell tracking using ImageJ plug-in TrackMate														Fig.4 d,e
ax2				iqgC null				IqgC oe						Data for the calculation of the correlation of fluorescence intensity (RawIntDev in ImageJ, corrected for background) and speed/persistence
FRAME	POSITION_X	POSITION_Y		FRAME	POSITION_X	POSITION_Y		FRAME	POSITION_X	POSITION_Y				corr int	speed (um/min)	persistence
0	102.243	82.4948		3	160.813	12.2448		0	31.2508	6.30533				5.37764	8.8174	0.52501
1	102.273	81.9087		4	160.971	12.5206		1	31.6949	7.0652				1.50844	5.31816	0.213277
2	102.337	81.2836		5	161.01	12.6357		2	31.3615	5.95068				3.673	5.55653	0.320956
3	102.539	80.4312		6	161.16	12.5527		3	31.7885	6.46673				2.21519	4.84669	0.235353
4	103.08	80.3062		7	161.092	12.4259		4	32.1666	6.75528				1.74578	5.70054	0.149634
5	103.756	80.5789		8	161.752	11.876		5	32.6044	7.09884				2.1142	3.67017	0.292185
6	103.902	80.7024		17	155.849	10.5211		6	32.6046	7.09622				8.10031	14.3142	0.391515
7	103.926	80.3819		18	154.805	12.1176		7	32.1254	6.5653				3.29784	3.03406	0.109927
8	103.421	80.3168		19	154.401	12.6621		8	32.5535	6.50696				1.32407	2.89001	0.071876
9	103.664	81.2082		20	153.928	12.2583		9	32.5063	6.77433				2.74691	4.41543	0.143337
10	103.411	81.0903		21	153.925	12.0937		10	32.2726	6.92462				3.76929	3.28298	0.101682
11	103.296	81.0492		22	153.514	11.9441		11	32.0874	5.59689				4.67361	4.19919	0.220598
12	104.428	80.9413		23	153.142	11.8841		12	32.1043	5.8091				2.91204	8.34706	0.236253
13	104.512	80.7911		24	152.517	11.7295		23	38.9191	8.70986				3.48739	3.56447	0.381986
14	104.249	80.9615		25	151.736	11.3467		24	38.8707	8.93812				2.5066	3.54635	0.259585
15	103.891	80.9794		26	150.849	11.4768		25	38.7721	8.91481				14.2545	14.3384	0.86742
20	109.135	77.5988		27	147.827	11.5124		26	38.6333	8.99935				10.422	4.28088	0.103909
21	109.233	77.3868		28	147.076	11.5243		27	38.7482	9.05684				3.2455	5.64931	0.650043
22	109.823	77.5804		29	147.433	10.972		28	38.7499	9.08779				3.79712	6.67217	0.246889
23	110.203	77.5256		30	148.065	10.578		29	38.5691	9.28387				4.04742	6.18082	0.132167
24	110.711	77.5189		31	147.676	10.1933		30	38.2095	9.53962				5.08224	4.23264	0.165893
25	111.287	77.5403		32	148.357	9.96879		31	37.7612	9.72258				10.6338	4.65388	0.18955
26	111.712	77.8413		33	148.266	9.41244		32	37.4312	10.1294				2.25987	3.49385	0.161987
27	112.563	78.6944		34	148.927	9.08387		33	37.1405	10.0887				1.72807	5.87868	0.356395
28	112.894	78.6947		35	150.038	9.10447		34	37.4152	10.1103				2.64035	6.33903	0.547013
29	113.062	77.7558		37	155.961	14.355		35	37.2428	10.1477				4.33333	13.2659	0.616438
30	113.743	74.1838		38	147.542	5.89303		36	37.2757	10.3866				14.4748	12.2018	0.773184
31	113.819	73.6322		39	154.742	17.3158		37	37.3712	10.6551				7.15132	7.53099	0.523575
32	113.609	72.5294		40	154.478	17.7521		38	37.3303	10.7368				4.86732	9.70353	0.128437
33	113.381	72.5583		41	153.835	17.6917		39	37.6116	10.9901				12.9134	25.0049	0.882804
34	112.951	72.6232		42	153.009	17.8238		40	38.0338	11.4346				9.89631	2.53796	0.159859
35	112.845	73.3627		43	152.519	18.2341		41	38.3793	11.6748				1.93608	5.29012	0.109981
36	113.372	76.3028		44	151.765	19.3524		42	38.74	11.8867				8.30966	8.5237	0.301037
37	113.086	77.3988		45	151.7	19.8685		43	39.1487	12.1735				9.8821	8.47879	0.269166
38	113.544	78.7606		46	151.898	20.2108		44	39.5003	12.4619				2.98374	5.07156	0.252385
39	113.973	80.1249		47	152.191	20.4626		45	39.7062	12.9063				5.70935	6.467	0.143936
40	114.918	80.9573		48	152.457	21.4247		46	40.0256	12.9452				1.41463	5.52364	0.198579
41	114.408	81.2532		49	152.603	21.5508		47	39.9015	13.2223				4.9502	4.90435	0.024749
42	114.344	80.6399		50	152.154	22.5213		48	39.9476	13.8619				14.814	20.3217	0.14697
43	113.722	81.8043		51	152.425	23.6421		49	39.0912	14.0935				2.44883	4.77307	0.147079
44	113.117	82.0987		52	152.505	23.6249		50	38.6769	14.0789				2.75585	3.54186	0.0877777
45	112.391	82.7151		53	152.508	24.0989		51	37.9556	14.6777				3.46637	4.75075	0.322777
46	111.759	82.4716		54	152.941	24.2648		52	37.5733	14.8509				2.34357	3.37621	0.177391
47	110.874	81.9723		55	151.991	24.8055		53	36.8155	15.5797				6.95906	4.19546	0.285174
48	109.508	81.5057		56	146.971	25.0713		54	36.621	15.4663				6.97661	7.2445	0.274331
49	108.703	80.7391		69	142.545	29.1532		55	36.6725	15.269				5.82749	6.46748	0.595115
50	107.006	79.9456		70	141.665	29.0624		56	36.399	15.0421				4.02047	5.26116	0.415758
51	106.596	79.077		71	141.739	29.0844		57	36.3124	15.2107				15.0322	14.9742	0.568966
52	106.537	78.4162		72	142.438	28.9931		58	36.1537	15.3242				2.3845	5.6162	0.328092
53	107.314	77.948		73	143.427	28.7988		59	35.9658	15.4527				4.44006	7.54402	0.665439
54	106.742	77.9682		74	143.799	29.0932		60	36.0463	15.6639
55	107.103	78.563		75	144.538	29.7314		61	35.8439	14.6553
56	108.379	78.6611		76	145.26	29.6843		62	35.4471	14.2468
57	109.052	79.4572		77	145.975	29.0576		63	34.6994	14.1331
58	110.321	79.2969		78	146.221	29.0947		64	34.4492	13.8039
59	111.276	80.58		79	146.745	29.7815		65	34.5752	13.8267
60	112.124	81.0936		80	146.596	30.634		66	34.9205	13.4629
61	112.577	81.1928		81	146.467	31.1643		67	35.0122	12.9887
62	112.567	81.8003		82	146.334	31.3912		68	35.4771	12.4731
63	112.121	81.3293		83	145.403	31.5971		69	35.5553	12.1466
64	111.88	81.2887		84	144.572	31.6759		70	35.7095	11.8722
65	111.63	81.3224		85	144.293	32.3863		71	35.7591	11.8475
66	111.233	81.8138		86	144.267	33.1621		72	35.9202	11.817
67	110.562	82.8466		87	144.166	34.2534		73	36.0576	11.5855
68	110.07	83.7726		88	144.012	35.9087		74	34.8074	12.5365
69	109.365	82.8444		89	144.428	36.8059		75	34.7779	12.8584
70	107.82	81.902		90	144.883	37.7033		76	34.3739	12.9519
71	106.3	81.4942		91	144.998	37.8516		77	34.3735	13.0778
72	106.02	81.0005		92	145.084	38.8332		78	33.7348	13.7454
73	105.929	80.7285		93	144.764	39.7053		79	33.6571	14.0872
74	105.557	79.979		94	145.193	39.7973		80	33.7843	14.1024
75	106.102	80.1398		95	145.072	40.5444		81	33.516	13.9459
76	106.243	78.7097		96	145.297	40.4634		82	33.0828	14.2089
77	106.314	78.3426		97	145.223	41.0838		83	32.9605	14.5703
78	106.076	78.3508		98	144.499	41.6298		84	32.1554	14.831
79	105.912	78.1369		99	144.141	41.9934		85	31.7402	15.0632
80	105.752	77.5027		100	143.395	42.6196		86	30.5644	15.8431
81	105.957	77.0012		101	142.697	43.086		87	30.7407	15.8595
82	106.068	76.3675		102	142.153	43.1931		88	30.7363	15.9111
83	106.074	75.652		103	141.491	43.9344		89	31.0366	15.9123
84	105.85	74.846		104	140.926	44.3346		90	30.8244	15.4098
85	106.032	74.8957		105	139.988	44.6477		91	30.8304	15.9082
86	106.802	74.6823		106	139.57	44.9493		92	30.7088	15.6091
87	107.117	74.3842		107	138.928	44.6494		93	30.5799	15.6935
88	107.557	74.7657		108	138.343	44.8004		94	30.7819	15.6057
89	107.766	75.7222		109	137.492	44.3996		95	31.11	15.5784
90	108.128	76.325		110	137.06	44.386		96	31.3199	15.4887
91	109.133	76.8519		111	136.671	44.9357		97	31.3688	15.5846
92	109.611	76.5805		112	136.286	46.1522		98	30.4966	15.9703
93	110.258	76.4166		113	135.422	46.8056		99	31.0149	15.4031
94	110.698	76.1056		114	134.911	47.5045		100	33.4992	14.6034
95	110.819	75.3583		115	134.116	48.5195		101	33.1245	14.8828
96	110.906	74.8057		116	133.561	49.5217		102	33.1748	15.0867
97	112.083	73.4713		117	133.227	49.5639		103	32.0951	15.437
98	112.563	72.5536		118	133.274	48.8729		104	31.5678	15.5715
99	112.679	72.3776		119	133.265	48.3231		105	31.3428	15.365
100	113.471	71.911		120	132.882	47.0466		106	31.2866	15.5058
101	114.067	71.3123		121	132.121	45.306		107	31.359	15.6973
102	114.157	70.6287		122	132.681	44.664		108	31.3007	15.8181
103	114.17	70.6486		123	132.158	45.29		109	31.3054	16.1221
104	113.521	70.4606		124	129.811	45.191		110	31.0082	16.1974
105	113.043	70.0521		125	131.273	45.2806		111	31.2806	16.4698
106	112.811	68.8547		126	131.537	45.9075		112	31.4534	16.6338
107	112.747	67.5324		127	132.265	46.2472		113	31.5867	16.7753
108	112.287	67.0359		128	134.287	46.9973		114	30.968	16.2913
109	112.127	66.2438		129	136.048	48.0727		115	30.9931	16.0771
110	111.933	65.4078		130	135.561	49.6492		116	31.4349	16.04
111	112.061	65.0255		131	134.842	50.4376		117	32.5627	16.0497
112	111.496	64.394		132	134.258	52.4819		118	33.3492	16.1148
113	111.552	64.1199		133	133.601	53.23		119	33.0675	15.6266
114	111.479	64.7892		134	133.71	54.0854		120	33.5256	15.758
115	111.181	64.8138		135	133.217	54.6237		121	33.8239	15.7129
116	111.118	65.0747		136	133.462	55.4315		122	34.5161	15.6399
117	110.067	65.8373		137	133.395	55.6061		123	34.6277	15.7258
118	109.42	66.3304		138	133.247	55.3358		124	36.0129	15.5423
119	109.372	66.7194		139	132.934	54.9173		125	35.2581	15.3361
120	109.479	67.2407		140	132.148	54.4743		126	35.2912	15.0651
121	109.452	67.7094		141	131.648	53.9167		127	34.9042	15.2988
122	109.065	68.4744		142	130.771	53.7173		128	34.4092	15.4254
123	109.124	69.331		143	129.589	53.3464		129	34.8457	14.7233
124	109.396	69.47		144	128.783	52.7451		130	34.3378	14.899
125	109.475	70.1891		145	128.625	52.2441		131	34.6131	15.3954
126	110.659	70.9985		146	128.077	51.6405		132	34.3136	15.3273
127	111.184	71.2836		147	127.732	50.8541		133	34.3513	15.7615
128	110.958	71.6795		148	127.448	50.0771		134	34.7261	15.5113
129	109.821	71.9053		149	127.695	49.4619		135	34.6017	16.0338
130	107.662	72.0377		150	128.119	49.2816		136	34.5889	15.1733
131	106.14	72.2685		151	128.747	49.1755		137	34.4232	15.6496
132	106.232	72.6714		152	130.455	48.8008		138	34.8252	15.8201
133	105.681	72.5844		153	131.43	49.1412		139	34.9944	15.7694
134	105.423	72.8809		154	131.789	49.3732		140	35.6785	16.437
135	104.715	74.0322		155	132.612	49.7199		141	34.9631	15.8511
136	104.879	74.3841		156	133.956	49.5481		142	35.7814	15.8679
137	105.411	74.1701		157	133.258	50.3155		143	36.2808	16.6338
138	106.242	74.0497		158	132.915	52.2787		144	35.6338	16.463
139	107.442	73.907		159	133.025	53.0868		145	35.6952	17.2938
140	108.255	73.5957		160	133.083	53.5785		146	35.5093	16.9671
141	108.656	73.5812		161	132.164	54.1068		147	36.2933	17.5406
142	109.071	73.062		162	132.808	53.8599		148	36.7261	17.9462
143	109.625	72.3437		163	138.22	51.7421		149	37.973	18.736
144	108.577	73.0829		164	140.28	51.8137		150	38.7907	19.3533
145	108.643	73.1016		165	140.561	52.8419		151	39.6648	19.2525
146	109.247	72.9708		166	140.806	53.9312		152	39.9612	18.4606
147	109.5	73.1052		167	139.999	54.3769		153	40.1521	18.6292
148	109.416	73.4302		168	140.096	54.3309		154	39.5235	19.5376
149	109.921	73.7523		169	139.483	54.7349		155	38.5974	20.1166
150	109.765	73.7723		170	138.183	55.4376		156	38.1945	20.2329
151	109.687	73.5375		171	137.361	55.5041		157	37.8177	20.7833
152	109.689	74.0711		172	136.138	55.701		158	37.8387	22.0945
153	109.781	73.9379		173	135.15	55.7235		159	38.2889	21.859
154	109.643	74.0053		174	134.196	55.4395		160	38.7533	22.3466
155	109.115	73.8752		175	133.14	56.2748		161	38.4599	22.7116
156	108.887	73.4358		176	131.815	56.7064		162	38.5794	23.0535
157	108.815	73.3263		177	131.122	57.9091		163	38.6214	23.2092
158	108.633	73.4967		178	131.627	58.2449		164	38.8589	23.6888
159	108.921	73.9958		179	129.823	57.8926		165	38.7435	23.7503
160	109.199	73.9665		180	128.303	57.9323		166	38.0471	23.7727
161	109.369	74.2142		181	127.017	57.9716		167	38.1353	23.283
162	108.866	74.2752		182	126.026	57.6243		168	38.1139	23.4684
163	108.258	74.3292		183	125.473	56.6077		169	38.3579	23.4236
164	107.833	72.6401		184	124.712	55.4668		170	38.6773	26.2063
165	107.662	75.2453		185	124.47	54.7237		171	38.7538	26.2261
166	108.044	76.2712		186	125.046	54.2557		172	39.4214	26.7409
167	108.183	76.0697		187	126.864	53.8264		173	40.0814	26.714
168	108.237	76.197		188	126.954	52.7258		174	39.4463	26.1791
169	107.529	77.1963		189	127.829	51.0608		175	38.3527	24.8573
170	106.397	78.2077		190	128.2	50.3958		176	38.5016	23.8739
171	105.693	78.985		191	128.376	50.0372		177	38.9826	25.01
172	105.164	80.2639		192	127.808	49.5348		178	39.2408	25.6464
173	105.691	80.4577		193	127.622	48.6823		179	39.2509	26.1838
174	105.477	80.7903		194	127.377	48.1751		180	39.7516	26.0395
175	105.582	80.9957		195	126.834	47.5006		181	39.6349	25.7686
176	105.927	80.735		196	125.904	46.4434		182	40.1076	25.5862
177	106.192	81.497		197	125.676	45.8064		183	39.0876	24.5595
178	106.013	81.6439		198	124.973	46.1351		184	39.0334	25.3137
179	106.173	81.8451		199	124.802	45.5782		185	38.5539	24.9757
180	107.78	81.8967		200	124.595	45.696		186	39.0659	25.7443
181	107.327	80.6375		201	124.616	45.8316		187	38.8982	25.5395
182	107.97	80.516		202	125.449	46.4296		188	39.1315	25.742
183	108.499	80.929		204	130.633	50.005		189	38.8224	25.6759
184	109.291	81.5707		205	131.971	48.9551		190	39.502	25.4601
185	109.852	81.4039		206	131.656	47.1357		191	39.557	25.9901
186	110.304	82.0496		207	130.975	44.9847		192	39.5881	26.3424
187	111.131	81.2014		208	130.255	43.4955		193	39.7461	26.8097
188	111.932	80.8344		209	130.215	42.9081		194	39.5105	26.9275
189	112.189	80.8398		210	129.874	41.883		195	38.8516	27.8194
190	112.452	79.5073		211	129.73	41.8417		196	39.2814	28.5179
191	111.996	80.259		212	129.127	41.6518		197	37.671	29.3913
192	111.883	79.9587		213	129.016	41.5824		198	38.3227	29.7054
193	111.944	80.2035		214	128.229	41.5167		199	38.1287	30.1174
194	111.549	79.2432		215	128.102	41.0785		200	37.5693	31.4278
195	110.911	78.6677		216	125.954	41.9883		201	36.9629	31.9281
196	111.34	78.4924		217	124.493	41.825		202	36.9147	32.3407
197	111.508	78.0334		218	123.405	41.2194		203	36.76	32.3485
198	112.147	78.3128		219	122.492	40.431		204	37.0508	32.1971
199	112.734	77.7946		220	122.261	39.606		205	36.6548	32.3144
200	112.339	76.8362		221	121.832	38.5951		206	35.1139	33.6454
201	112.567	75.9963		222	121.982	37.8725		207	35.1108	33.2141
202	112.572	75.6546		223	122.668	36.635		208	35.473	32.4284
203	112.063	75.3878		224	123.177	35.6096		209	35.8711	30.8092
204	112.319	74.9326		225	123.604	34.9906		210	34.8097	32.5514
205	113.691	75.5803		226	122.987	34.0744		211	34.9615	34.5123
206	112.507	75.5137		227	122.422	33.7307		212	34.5503	37.1056
207	111.85	75.2097		228	122.555	33.5888		213	34.5469	36.1733
208	110.818	74.5003		229	123.185	33.5049		214	34.6588	35.8116
209	110.448	74.5033		230	122.627	33.2481		215	34.6001	34.4762
210	109.583	74.0596		231	122.564	33.6477		216	34.7111	34.7414
211	108.982	74.5239		232	122.265	34.0797		217	33.7495	36.7874
212	108.694	74.1478		233	121.738	35.3063		218	34.2913	38.857
213	108.053	74.3597		234	121.114	36.4575		219	33.5482	39.2015
214	107.897	73.9004		235	120.954	37.859		220	33.1978	38.9814
215	107.633	73.0012		236	121.629	38.4534		221	33.542	37.9937
216	106.85	72.4517		237	123.098	38.678		222	33.2371	38.7351
217	105.764	72.2863		238	123.62	37.8102		223	33.8927	37.6629
218	104.506	71.1109		239	124.363	37.4936		224	33.1605	37.7228
219	104.056	70.1161		240	125.491	37.5272		225	33.1517	39.0939
220	102.995	68.9104		241	126.036	37.0398		226	33.0746	38.2034
221	102.035	68.5247		242	127.235	36.9401		227	33.6329	39.2164
222	101.447	67.6792		243	128.573	36.7478		228	34.2497	38.6757
223	100.103	68.38		244	129.365	36.2838		229	34.2894	38.595
224	99.2778	68.4502		254	134.893	30.3502		230	34.0971	39.438
225	98.4423	67.9988		255	135.525	31.2799		231	34.0471	38.6592
226	98.0592	67.7028		256	137.179	32.3748		232	33.7971	38.8459
227	97.44	67.9674		257	137.676	33.4929		233	33.2576	40.1049
228	96.4152	68.5821		258	137.927	34.7103		234	33.3376	39.7218
229	95.9309	69.2392		259	137.567	35.8717		235	33.7312	39.9161
230	95.2098	69.2919		260	136.499	36.5299		236	33.6868	40.3801
231	95.4973	70.2674		261	134.766	37.1319		237	33.4296	40.9502
232	94.8002	70.708		262	132.727	37.6356		238	31.8307	42.1829
233	95.8466	72.3949		263	131.694	37.4508		239	31.5402	42.031
234	96.4464	73.1188		264	130.495	36.3213		240	31.2167	42.7187
235	95.8814	74.2799		265	128.541	34.5354		241	31.0472	42.7459
236	95.3567	74.9715		266	127.231	34.8358		242	31.7895	41.8853
237	95.9061	75.563		267	126.202	34.458		243	32.8264	41.4655
238	96.3092	76.4046		268	125.047	36.6732		244	32.7735	43.5887
239	96.7791	77.6998		269	124.317	36.0761		245	32.7667	42.6846
240	98.0858	78.5674		270	123.234	35.7122		246	32.9919	43.2672
241	98.6668	78.5708		271	121.959	35.0538		247	32.5607	43.2859
242	98.8466	78.7743		272	121.309	35.742		248	31.6391	44.9998
243	99.0025	78.886		273	120.237	35.7952		249	31.898	45.5324
244	98.4856	78.8681		274	119.318	35.8346		250	31.6226	44.6256
245	98.33	78.3558		275	117.484	35.9944		251	30.8864	46.1197
246	98.8245	77.9031		276	115.583	36.9582		252	30.4193	45.9759
247	99.1943	77.8268		277	114.483	36.7555		253	30.9707	45.618
248	99.0602	77.7517		278	113.432	36.0513		254	31.6826	46.0417
249	99.0765	77.4451		279	112.063	35.8085		255	31.2416	46.6785
250	98.3779	76.1796		280	110.748	35.5252		256	30.1984	47.62
251	98.8419	76.9044		281	108.963	34.7302		257	30.1322	47.978
252	97.2534	76.2579		282	108.626	34.5496		258	29.8824	49.8973
253	97.8413	76.5193		283	108.026	34.1359		259	29.8853	49.3014
254	97.2735	77.0369		286	108.573	45.8454		260	29.7589	48.4798
255	98.8271	77.5604		287	105.623	46.9204		261	29.4111	48.6117
256	100.521	78.04		288	104.472	45.7721		262	28.2279	48.7421
257	102.338	78.3517		289	105.078	43.728		263	27.5717	49.0106
258	103.375	79.1146		290	105.478	42.9469		264	27.1364	49.2282
259	104.135	79.971		292	104.202	42.9411		265	26.3904	49.5664
260	103.86	80.284		293	103.713	43.1605		266	26.3745	50.459
261	103.425	80.8044		294	102.792	41.3977		267	25.8738	52.2194
262	102.217	81.2432		295	103.52	41.3162		268	25.9312	52.9489
263	101.471	82.458		296	103.654	38.2456		269	26.5181	53.6953
264	99.8306	82.0251		0	84.6108	15.7559		270	25.7754	54.1009
265	99.1628	81.8584		1	84.321	16.142		271	26.2352	54.3227
266	97.8276	82.855		2	84.2021	16.1748		272	26.615	54.5346
267	96.8866	83.4378		3	83.6715	17.2533		273	26.6083	55.1944
268	97.1105	83.5404		4	83.3169	18.2007		274	26.7013	55.6026
269	96.8706	83.8889		5	82.7304	19.2843		275	26.8942	56.0395
270	97.3577	84.4018		6	81.7623	19.5264		276	27.3239	56.417
271	96.5487	84.0289		7	81.2575	19.0666		277	27.6934	56.2053
272	97.2206	83.7461		8	80.4732	18.5687		278	28.4847	56.0498
273	96.7818	83.3896		9	80.2087	18.4673		279	29.1596	57.0764
274	97.6873	82.6764		10	80.2508	18.1817		280	28.5451	56.69
275	96.6154	83.1044		11	79.4583	16.7302		281	28.6675	56.9137
276	97.585	82.8012		12	79.3649	16.4634		282	29.445	57.6712
277	98.5129	82.4212		13	79.3004	16.134		283	29.2526	56.8576
278	99.3393	82.4018		14	79.2302	16.2189		284	29.8782	57.7602
279	100.337	81.3632		15	79.2249	16.6502		285	30.2898	57.9488
280	100.926	80.7924		16	78.5992	16.83		286	29.1786	58.2572
281	101.419	80.4841		17	78.1579	17.0772		287	31.3862	58.6873
282	100.995	80.6747		18	77.9403	16.8347		288	27.9712	57.5283
283	101.029	80.6414		19	78.3261	17.163		289	29.0928	58.1483
284	101.525	80.3042		20	77.4984	17.2644		290	29.3532	59.1774
285	101.322	79.7106		21	77.2558	17.3555		291	29.4268	59.7653
286	100.974	77.8093		22	77.6116	17.411		292	29.1705	59.2778
287	100.766	76.5999		23	77.4359	17.3481		293	29.8707	59.1589
288	100.598	76.4142		24	77.4437	17.0258		294	31.2977	59.3024
289	100.347	76.4469		25	77.8903	17.0196		295	30.2021	59.2725
290	99.6783	76.2803		26	77.8383	17.2521		296	29.6488	58.8335
291	99.1757	77.1558		27	77.6753	17.1635		297	29.6789	58.7293
292	99.004	76.5661		28	78.1592	16.8736		298	30.1213	58.5671
293	99.0609	77.0887		29	77.7306	17.2041		299	29.8419	58.5255
294	99.3078	76.7078		30	77.4723	17.4599		300	29.3054	58.646
295	99.9063	78.1872		31	76.8755	17.468		301	29.5551	58.3879
296	100.512	79.1627		32	76.4081	17.9744		302	29.8201	58.2296
297	101.288	80.3042		33	76.4196	18.0056		303	30.4273	58.765
298	101.308	80.8698		34	76.5986	17.8329		304	29.5084	58.0558
299	102.048	81.5506		35	77.1002	17.9747		305	29.572	58.2976
300	101.622	81.1813		36	77.031	18.4512		306	29.8704	58.2217
301	102.448	80.6138		37	77.2388	18.6809		307	30.2701	58.7561
302	102.768	80.1968		38	77.2994	18.6796		308	30.5122	58.4256
303	101.635	81.6347		39	76.8662	18.3607		309	30.4396	59.0715
304	101.76	81.303		40	76.847	18.3023		310	29.9088	58.7934
305	100.255	80.3773		41	77.107	18.2462		311	30.0499	58.5542
306	99.6976	79.4985		42	76.6196	18.011		312	29.1282	58.6607
307	99.2412	79.0928		43	76.6344	18.0152		313	28.5066	58.9061
308	98.9085	78.3555		44	76.2753	17.8072		314	27.517	58.4585
309	99.0194	76.7265		45	76.2331	17.7901		315	27.5569	59.0014
310	98.6912	75.8684		46	76.6144	17.6979		316	26.6744	59.4383
311	98.1745	75.1607		47	76.5705	17.9705		317	25.8944	61.1978
312	97.5138	73.9169		48	76.7374	18.1151		318	25.5391	61.0473
313	96.5075	73.9509		49	77.2093	18.3637		319	25.8076	62.0466
314	96.0352	73.0435		50	77.2598	18.596		320	26.8009	64.0304
315	95.9476	72.3555		51	77.5131	18.6492		321	25.3607	63.9444
316	96.0583	72.6841		52	77.2658	18.8491		322	25.486	64.0928
317	96.0493	72.2378		53	76.3195	20.2948		323	25.5006	63.9881
318	96.2453	72.2842		54	77.1396	19.4942		4	39.8698	65.1052
319	95.9882	72.7281		55	77.4904	19.236		5	40.1827	65.155
320	96.1603	72.5015		56	77.1278	19.46		6	40.4422	65.5532
321	97.2722	72.7657		57	76.9147	19.4761		7	40.7505	66.1086
322	97.998	72.638		58	76.7004	19.2331		8	40.5809	66.4754
323	97.4919	72.444		59	76.6125	19.0702		9	40.8526	66.6751
324	97.6496	72.3719		60	76.6723	18.7372		10	41.1913	66.7652
325	97.0363	72.2961		61	76.8303	18.6516		11	41.8248	66.7977
326	98.3685	73.3397		62	76.8923	18.261		12	42.4497	66.9901
327	98.499	73.0854		63	76.6823	17.6739		13	42.7064	67.1615
328	98.4945	73.4512		64	76.6009	16.9028		14	42.8609	67.456
329	98.4947	73.0489		65	76.5699	16.643		15	42.8264	67.9087
330	98.8586	74.7765		66	76.2565	16.2228		16	42.846	68.0491
331	99.0675	76.5964		67	76.4776	16.8903		17	43.1509	67.4829
332	99.3077	77.7932		68	76.4998	17.2146		21	40.7131	66.6987
333	99.4143	78.3878		69	76.6255	17.2816		22	40.4039	66.9754
334	99.2165	78.9348		70	76.6246	17.1843		23	40.1969	66.8
335	100.584	74.4914		71	76.2423	17.5911		24	40.2304	66.5169
336	99.8595	75.9351		72	76.1195	17.7617		25	39.9747	66.3851
337	100.061	74.7784		73	76.1106	17.5475		26	39.7794	65.9656
338	101.115	73.2602		74	75.2711	17.8594		27	39.7698	65.5632
339	103.084	72.1402		75	74.2026	18.8604		28	39.8957	65.7797
340	104.012	72.0564		76	73.5901	19.3028		29	39.9848	66.3955
341	105.55	71.9936		77	72.8341	19.6375		30	39.6804	66.4837
342	105.097	71.6779		78	72.6589	20.8046		31	39.611	66.2243
343	105.622	70.9329		79	72.7569	22.0704		32	39.7481	65.9297
344	106.8	71.3679		80	72.7964	23.4284		33	39.7517	65.1617
345	107.242	72.0781		81	72.9608	25.3627		34	39.6445	64.7419
346	108.334	72.4647		82	73.3851	26.8281		35	39.6108	64.9336
347	108.704	71.3598		83	73.8511	27.6782		36	39.1575	65.8
348	109.995	71.6529		84	73.9683	28.7232		37	39.0419	66.3441
349	109.989	72.5422		85	73.7965	29.3182		38	39.1397	66.9636
350	110.764	73.088		86	72.9446	29.3557		39	39.3077	68.7673
351	111.335	73.8084		87	72.1749	30.112		40	39.3543	69.7356
352	111.175	74.0319		88	71.4487	31.4114		41	39.6839	71.1286
353	111.145	74.1053		89	71.3127	32.2014		42	40.386	71.5073
354	110.462	74.2586		90	70.7486	32.1121		43	40.7393	71.6578
355	109.873	75.5781		91	71.0759	32.9139		44	41.1841	72.2679
356	109.21	76.3342		92	71.4089	33.7863		45	41.9633	70.7731
357	109.196	76.2111		93	71.7064	35.1499		46	42.9993	68.3504
358	108.866	76.757		94	72.3648	36.4289		47	43.85	67.3348
359	108.52	77.1725		95	73.295	38.0773		48	43.729	66.5563
0	170.21	101.203		96	74.0495	41.0557		49	43.7276	66.5651
1	170.263	101.586		97	73.6525	42.6292		50	44.4692	66.9006
2	170.144	101.599		98	72.7053	43.6713		51	44.9968	67.1295
3	170.047	101.076		99	71.8047	44.6033		52	45.5386	67.3451
4	169.587	100.574		100	71.0165	45.4841		53	45.9895	67.7207
5	169.418	100.371		101	70.4587	45.9377		54	48.1067	67.1776
6	170.438	100.351		102	69.9967	46.6207		55	50.4567	65.9781
7	171.509	99.8038		103	69.3014	47.1468		56	52.0142	64.9158
8	172.267	99.0665		104	68.4162	48.276		57	52.9123	64.7215
9	171.835	97.5908		105	67.5656	49.1503		58	52.6961	65.1698
10	168.025	94.4452		106	67.4576	50.0552		59	51.8231	65.9704
11	167.445	92.4184		107	66.7454	50.4974		60	51.558	66.4753
12	167.282	91.6237		108	65.9941	50.9183		61	51.6458	66.5975
13	167.728	92.0546		109	65.8287	52.5411		62	52.766	67.3059
19	173.065	93.3737		110	65.6639	54.0639		63	54.1252	69.3134
20	170.343	95.3802		111	64.9908	55.5939		64	55.0891	71.0502
21	170.499	95.6715		112	63.7457	56.63		65	55.6168	72.5237
22	170.353	96.6245		113	63.0891	57.7949		66	55.5181	73.5481
23	170.027	97.0544		114	62.9115	57.7719		67	55.7937	73.5956
24	170.396	97.4333		115	62.033	58.3359		68	55.3471	72.9007
25	169.913	95.6031		116	61.1891	58.3264		69	55.2322	73.0809
26	170.085	96.7023		117	59.7529	58.559		70	54.5738	73.3298
27	170.291	96.9224		118	59.0602	59.7913		71	53.8865	73.7925
28	169.786	97.0406		119	57.7506	60.8659		72	51.3065	73.535
29	169.724	97.4675		120	57.1841	62.0491		73	49.5809	73.7447
30	169.234	97.9214		121	56.603	63.015		74	48.2244	73.5818
31	168.85	98.0886		122	56.1143	64.1571		75	47.381	74.1608
32	168.56	98.3763		123	55.0896	65.1112		76	45.8542	74.5673
33	168.581	99.028		124	54.3041	65.9728		77	43.2665	75.0052
34	168.201	99.4845		125	53.2278	65.8628		78	42.6493	75.1603
35	168.331	100.008		126	51.4028	65.7985		79	43.1505	74.8389
36	168.021	100.339		127	50.0607	66.1465		80	43.495	74.1858
37	168.129	100.546		128	48.5275	66.8887		81	43.2886	74.4457
38	167.568	100.62		129	47.8839	67.5648		82	42.2534	74.6855
39	167.378	101.102		130	46.9519	68.5389		83	41.3404	75.5548
40	167.075	101.111		131	46.583	69.9652		84	40.2307	75.56
41	166.142	101.333		132	45.8619	71.1564		85	39.0229	76.0443
42	165.381	101.36		133	44.5885	72.2061		86	37.8455	76.4981
43	165.015	101.696		134	43.7661	73.2712		87	37.4988	76.766
44	163.429	101.688		135	42.9745	74.4705		88	36.802	76.8135
45	163.666	101.603		136	42.1045	75.1671		89	36.1281	76.7519
46	162.066	102.092		137	40.739	75.6629		90	35.3569	75.6897
47	161.154	102.274		138	39.2443	76.2686		91	33.9624	74.0103
48	160.748	102.311		139	38.8134	77.3537		92	33.2781	73.0993
49	159.774	102.539		140	37.1573	78.3132		93	32.5297	71.4389
50	159.977	102.445		141	36.2807	78.6273		94	31.5084	69.9377
51	158.636	102.531		142	35.6102	79.8401		95	29.6579	68.8809
52	159.346	102.833		143	34.2409	80.5311		96	28.8298	68.2104
53	159.411	103.633		144	32.7967	80.7701		97	29.5849	66.7726
54	160.591	103.273		145	31.1818	80.5706		98	31.3068	66.2896
55	161.457	103.125		146	30.6253	80.9737		99	32.3213	65.7296
56	161.937	102.65		147	29.1725	81.309		100	32.4506	65.3601
57	162.353	102.288		148	28.2053	81.8572		101	33.1431	64.8428
58	161.912	102.447		149	27.4954	82.9659		102	33.6841	64.725
59	163.13	102.817		150	25.651	83.3945		103	32.7964	64.5087
60	162.498	103.373		151	24.2185	83.351		104	33.3685	64.5082
61	161.435	104.777		152	23.2131	83.7353		105	33.6659	64.6443
62	160.972	105.31		153	22.0025	84.5605		106	34.4031	64.6791
63	161.801	104.98		154	20.7139	84.4771		107	34.9295	64.6821
64	161.327	105.828		155	19.3732	83.9832		108	38.596	65.8808
65	161.187	106.13		156	17.4826	84.1135		109	40.3955	66.446
66	161.24	106.538		157	16.1675	84.7338		110	40.245	67.3178
67	160.982	106.488		158	15.2965	85.7877		111	41.1992	67.8813
68	161.193	105.925		159	14.4544	85.889		112	41.6937	68.864
69	161.107	106.254		160	13.5871	87.0662		113	42.1593	69.5547
70	160.958	106.467		161	12.2614	88.095		114	42.7314	70.5557
71	161.001	106.61		162	11.3425	89.038		115	43.9039	72.1001
72	160.69	106.662		163	9.93258	89.6203		116	44.9977	72.5925
73	160.775	106.275		164	9.06005	89.153		117	45.1779	72.3802
74	160.62	105.748		165	8.27171	88.5449		118	46.0058	72.7324
75	160.427	105.451		166	7.42148	88.5338		119	45.4237	73.9673
76	160.236	104.979		167	5.12016	88.4593		120	45.306	74.7397
77	160.526	104.896		0	29.9767	95.7717		121	46.4195	74.2676
78	160.476	104.915		1	29.769	95.7021		122	46.6974	74.4237
79	160.774	104.573		2	29.3083	95.6914		123	47.5813	74.155
80	161.135	103.936		3	28.939	95.7573		124	48.3375	74.2072
81	161.439	103.71		4	28.8898	96.2314		125	49.314	73.6972
82	162.055	103.662		5	28.946	96.3203		126	49.3185	74.128
83	162.931	103.392		6	28.7815	96.0623		127	49.8253	74.2241
84	163.351	103.298		7	28.6075	95.7869		128	49.9081	73.9449
85	163.629	102.72		8	28.6217	95.655		129	49.8993	73.9009
86	163.683	102.234		9	28.6142	95.4805		130	49.8385	73.4479
87	163.674	101.88		10	28.6317	95.2152		131	48.8696	73.1935
88	163.627	101.709		11	28.5511	94.8103		132	48.7135	73.3688
89	164.683	101.684		12	28.7601	94.4427		133	49.9354	72.639
90	165.701	101.735		13	28.7337	94.3602		134	48.8718	71.7496
91	166.497	101.509		14	28.6477	94.0592		135	48.2786	71.4898
92	166.871	101.14		15	28.1333	94.0883		136	47.0607	71.0172
93	167.6	100.985		16	27.68	93.727		137	46.5313	70.6509
94	167.888	100.973		17	27.4629	93.4663		138	46.8052	70.3747
95	167.984	100.985		18	27.4574	93.4229		139	46.5753	69.681
96	168.029	100.923		19	27.5599	93.0905		140	45.8017	69.577
97	167.982	100.376		20	27.701	92.8665		141	45.4646	69.0333
98	167.935	100.541		21	27.4193	91.6672		142	44.9606	68.7966
99	167.822	100.72		22	27.1625	90.8867		143	44.3434	67.6865
100	167.719	100.69		23	27.1351	90.821		144	44.1849	67.5235
101	167.852	100.648		24	27.1507	90.895		145	44.0876	68.3652
102	167.465	100.344		25	26.943	90.6475		146	43.4312	69.0885
103	167.86	100.462		26	27.105	90.0316		147	43.054	68.5385
104	167.697	100.09		27	26.9214	89.5831		148	42.9518	69.4061
105	167.732	100.761		28	27.1438	89.1341		149	43.011	70.9443
106	167.805	100.783		29	27.2632	88.9686		150	42.4689	72.7044
107	167.793	100.857		30	27.7595	88.6844		151	42.136	73.8464
108	167.818	101.311		31	27.6455	88.2136		152	41.0265	74.7786
109	167.776	101.028		32	26.98	87.629		153	40.8384	75.1541
110	167.641	100.763		33	25.7787	86.4443		154	41.5152	74.8514
111	167.672	100.783		34	25.8748	86.2803		155	42.0668	75.1394
112	167.664	101.096		35	26.1928	86.5662		156	42.2222	74.9959
113	167.763	101.035		36	26.5102	86.3648		157	42.1829	75.1687
114	167.921	100.791		37	26.3298	85.837		158	42.4428	74.9308
115	168.012	100.702		38	26.4267	85.8137		159	43.1405	75.0574
116	168.046	100.17		39	26.4278	86.2605		160	44.2183	75.2789
117	167.858	99.7457		40	26.8734	86.6311		161	45.227	75.7173
118	167.776	99.4924		41	27.4127	86.7513		162	45.7587	76.0704
119	167.41	100.136		42	27.8094	86.5995		163	46.5555	77.0351
120	167.467	100.337		43	28.443	86.1589		164	46.0035	76.5339
121	167.739	99.8156		44	28.565	86.2608		165	46.2503	76.8324
122	167.508	99.7271		45	28.6621	86.5814		166	46.3413	77.3656
123	167.646	99.112		46	28.6671	86.8084		167	46.7854	78.1268
124	167.696	98.8173		47	28.7771	87.1775		168	46.33	78.5247
125	167.527	98.538		48	28.543	87.1719		169	46.6915	78.4244
126	167.501	98.1474		49	28.4033	87.3757		170	46.6539	78.6734
127	167.673	98.1254		50	28.0804	87.2938		171	46.4271	77.1427
128	167.635	98.1501		51	27.3939	87.3144		172	45.6919	76.1574
129	167.874	98.2116		52	27.2667	87.1468		173	44.7913	76.2649
130	167.551	98.2024		53	27.5936	87.0913		174	44.7791	76.3157
131	167.511	98.0135		54	27.5975	86.8295		175	44.4815	76.3866
132	167.783	97.7779		55	27.6879	87.0932		176	43.9485	76.4587
133	168.078	97.6648		56	27.8183	87.3464		177	43.9965	77.5012
134	168.483	97.4598		57	27.8709	87.8041		178	43.3783	79.1143
135	169.073	97.3214		58	27.803	88.6287		179	43.1911	80.8437
136	169.365	96.8929		59	27.7347	89.4021		180	43.2596	81.6145
137	169.814	96.7996		60	27.6966	89.746		181	43.7075	80.9738
138	170.451	96.7394		61	27.613	89.2891		182	43.7886	79.9725
139	170.871	96.9298		62	27.6196	89.3704		183	43.3194	81.1503
140	171.17	96.8953		63	27.2713	89.192		184	43.6423	82.194
141	171.698	97.0827		64	27.8658	89.131		185	43.6518	82.9735
142	171.879	97.2013		65	28.1317	89.0105		186	43.712	84.3235
143	172.52	97.3551		66	28.0833	89.1482		187	44.2287	84.6039
144	172.858	97.1282		67	28.2698	89.3774		188	44.4235	85.5591
145	173.373	97.1969		68	28.3798	89.896		189	45.2548	85.2197
146	173.729	97.2575		69	29.2299	91.0216		190	45.9633	84.3762
147	173.943	97.2715		70	29.7807	91.7642		191	46.4093	85.2114
148	174.53	97.7755		71	29.4859	92.0646		192	47.0032	86.9713
149	174.876	98.1586		72	29.09	92.5975		193	48.4488	87.6435
150	175.284	98.2989		73	28.9214	92.4212		194	48.507	86.794
151	175.072	98.4326		74	28.8745	92.75		195	50.1945	86.6792
152	175.211	99.4905		75	29.2401	92.8666		196	50.8227	86.8928
153	175.807	100.272		76	29.3681	93.0554		197	51.3247	87.0397
154	175.933	100.691		77	29.0318	93.0347		198	52.4246	86.2925
155	175.844	100.917		78	29.2101	93.6072		199	53.4441	85.7099
156	175.96	100.836		79	29.3986	93.9054		200	54.2463	84.6273
157	175.859	100.86		80	29.2631	94.2093		201	55.1787	85.8838
158	176.217	100.771		81	29.382	94.4709		202	57.0773	85.0694
159	176.153	100.841		82	29.4999	94.5102		203	58.7671	84.855
160	175.863	100.858		83	29.401	94.4644		204	59.6939	84.002
161	175.964	100.916		84	28.9976	94.0579		211	65.3044	80.7845
162	176.127	100.473		85	29.1636	93.9424		212	64.9611	78.4116
163	176.229	100.81		86	28.9576	93.1375		213	65.6639	77.9499
164	176.335	100.875		87	28.0742	91.7419		214	66.8015	77.5593
165	177.091	100.898		88	26.5088	92.2138		0	26.1055	72.4972
166	177.236	101.713		89	24.8628	93.0694		1	26.2606	72.6525
167	177.876	102.314		90	23.9382	94.607		2	26.5188	72.6727
168	177.836	102.595		91	23.2458	95.2142		3	26.6354	72.8312
169	178.218	102.743		92	23.546	95.2526		4	26.3027	72.7543
170	178.183	103.239		93	24.534	95.5691		5	26.615	72.8556
171	178.508	103.225		94	23.6124	96.2629		6	27.1132	73.4528
172	178.718	103.078		95	22.6734	97.1122		7	27.4942	73.8068
173	178.927	103.175		96	23.1279	97.3037		8	27.5255	74.3394
174	179.012	102.604		97	23.1475	97.2837		9	27.4222	74.934
175	179.038	102.493		98	23.0932	96.7618		10	27.6494	74.9679
176	178.214	102.322		99	22.5659	96.4541		11	27.7614	75.0049
177	177.611	102.017		100	22.3444	95.939		12	28.1123	75.0332
178	176.731	101.507		101	21.6726	95.9232		13	28.4198	74.9626
179	176.24	100.582		102	21.2062	95.922		14	28.5518	74.743
180	176.403	100.537		103	20.9085	96.0851		15	28.7144	75.7823
181	176.227	100.733		104	20.9023	96.3419		16	29.4056	76.2263
182	175.785	100.548		105	21.1154	96.2315		17	28.7408	76.1269
183	175.372	100.749		106	20.8716	96.1712		18	29.3934	75.8887
184	175.352	100.502		107	20.3907	96.0395		19	28.7365	75.4791
185	174.907	99.6675		108	20.4811	95.634		20	28.6644	75.3063
186	174.672	98.9093		109	20.4334	94.857		21	29.1116	75.5344
187	174.803	98.9032		110	20.3954	94.8498		22	29.6992	75.5412
188	175.264	98.8512		111	20.7811	95.0392		23	30.2919	76.0615
189	175.939	98.2056		112	20.9887	95.167		24	30.2703	77.0341
190	176.662	97.5137		113	21.0108	95.3791		25	30.6918	79.1425
191	177.108	97.1895		114	21.0942	95.7812		26	31.1964	79.1106
192	177.385	96.7701		115	21.2744	96.4639		27	31.3149	78.5961
193	177.374	96.6011		116	21.0934	96.6267		28	31.1171	78.2106
194	177.373	96.6516		117	21.265	97.5528		29	31.2228	79.2475
195	177.542	96.4973		118	20.5848	97.5386		30	31.2895	78.7855
196	177.539	96.1148		119	19.9671	97.0151		31	30.6544	78.5339
197	177.728	96.3814		120	19.6232	97.1747		32	30.3899	78.4725
198	177.672	96.1687		121	20.2985	97.8221		33	30.0817	78.4494
199	177.476	96.2671		122	20.0593	98.1523		34	30.2614	78.6588
200	177.675	95.8428		123	19.5411	98.6922		35	30.0268	78.7036
201	177.505	95.6336		124	20.043	99.2916		36	29.0273	79.1399
202	177.173	95.8436		125	20.014	99.731		37	28.3972	78.6768
203	177.636	96.2112		126	19.6363	100.279		38	27.8134	78.7329
204	178.282	96.5569		127	19.3694	101.244		39	26.7652	78.5011
205	178.226	97.0927		128	19.6633	101.365		40	25.555	78.4291
206	178.341	97.4894		129	19.0393	101.161		41	24.5338	78.1811
207	178.587	97.6474		130	18.9544	100.839		42	24.1342	77.9401
208	179.258	98.15		131	19.518	100.608		43	23.8907	78.1517
209	179.71	98.8089		132	19.5301	100.243		44	22.9654	78.7977
210	178.483	98.8765		133	19.9802	100.164		45	22.1787	78.9913
211	177.801	97.6384		134	20.2517	99.9274		46	21.702	79.0999
212	177.681	97.1513		135	20.2271	99.646		47	21.0825	79.7308
213	177.478	97.7531		136	20.2859	99.613		48	20.4093	80.3369
214	178.362	97.7869		137	20.6564	99.3645		49	20.2431	80.5785
215	177.287	96.3168		138	19.9373	99.3597		50	20.1553	79.9284
216	176.716	95.0169		139	20.1159	99.5316		51	20.6373	79.3494
217	176.714	94.7191		140	20.4508	99.268		52	20.6022	79.7209
218	176.716	94.9422		141	20.5381	99.1254		53	20.8668	80.231
219	176.791	95.262		142	21.8741	98.4655		54	21.0022	79.6718
220	176.684	96.1062		143	22.5931	98.1872		55	20.7833	79.9176
221	176.396	94.322		144	22.7891	97.9555		56	20.7031	79.7578
222	175.188	98.0907		145	23.4154	97.8808		57	20.5935	80.9806
223	176.236	97.6959		146	22.8085	97.4856		58	21.0537	81.774
224	176.405	97.6569		147	23.4161	97.2466		59	21.5559	82.2857
225	175.948	96.952		148	25.0285	97.4003		60	21.7228	83.4822
226	176.011	97.6099		149	24.35	97.751		61	21.4128	83.542
227	175.757	97.1782		150	24.5589	97.6188		62	21.0172	84.1543
228	175.893	96.5184		151	25.1937	97.0969		63	20.7107	84.9071
229	175.718	95.9459		152	25.4474	96.6381		64	20.1917	85.4563
230	175.645	96.1546		153	25.3891	96.5341		65	20.3207	86.0735
231	175.39	96.5251		154	25.358	96.8846		66	20.0837	86.2937
232	175.131	96.3518		155	25.5223	96.6634		67	20.0693	86.0885
233	175.387	98.1918		156	25.8681	96.3667		68	19.9202	86.5702
234	175.652	99.3219		157	26.282	96.8672		69	19.6057	87.1312
235	175.45	97.9959		158	26.8126	97.2577		70	19.3663	87.9304
236	175.333	97.7079		159	26.4468	97.6557		71	19.3783	88.794
237	175.247	96.5467		160	26.2471	96.7179		72	19.2481	89.1692
238	175.167	96.3106		161	26.4321	96.5497		73	18.5026	89.1511
239	174.944	96.99		162	26.6038	96.2864		74	17.4531	88.7925
240	175.594	98.1349		163	26.9621	96.4033		75	16.7779	88.9772
241	175.579	99.1097		164	26.8015	97.0039		76	15.8509	89.5282
242	175.476	97.0446		165	27.2615	97.547		77	14.6072	89.9691
243	175.713	97.1353		166	26.8736	98.192		78	13.8372	89.9154
244	175.141	95.665		167	27.2121	99.507		79	13.6023	90.1708
245	176.06	97.3117		168	27.7593	99.7351		80	12.9773	90.6167
246	175.849	94.7107		169	27.6912	99.815		81	12.513	90.8008
247	175.978	94.3059		170	27.8695	99.9232		82	12.2824	90.5968
248	175.675	93.1105		171	27.9328	99.4674		83	12.0588	90.3749
249	176.11	92.4259		172	28.4642	98.935		84	11.8269	90.6777
250	176.035	92.9062		173	28.8057	98.7579		85	11.7983	90.2208
251	176.164	91.9008		174	29.4444	98.5486		86	11.5004	89.9535
252	176.955	87.0347		175	29.8588	98.7003		87	11.1393	89.7587
253	177.351	84.4155		176	30.6551	97.6285		88	10.7861	89.6397
254	177.615	83.7461		177	30.1328	97.8097		89	10.562	89.8609
255	178.158	84.9378		178	29.9647	98.2447		90	10.0225	90.2659
256	178.319	83.2808		179	29.252	99.8963		91	9.47219	90.2419
257	178.979	81.1722		180	29.8798	98.4287		92	8.82882	89.8772
258	178.68	81.6781		181	29.9907	97.5018		93	8.3785	89.8955
259	177.764	83.093		182	30.0561	98.1106		94	8.33714	89.8083
260	177.894	83.9002		183	29.7532	97.9934		95	8.12808	89.9878
261	178.067	83.6325		184	29.7311	98.0622		96	7.86647	89.8591
262	178.165	83.3883		185	29.4664	98.6768		97	7.8906	90.3023
263	178.115	83.5579		186	29.7212	98.6209		98	7.39012	90.5654
264	178.028	83.5217		187	29.017	98.3587		99	6.6753	90.649
265	177.884	83.4925		188	28.194	98.4492		100	7.22954	90.4195
266	178.519	83.5694		189	27.6558	99.0358		101	7.22256	90.6332
267	179.51	83.1157		190	27.234	98.7984		102	6.6835	91.1741
268	179.93	83.0952		191	26.6801	98.8434		103	5.25464	92.0204
269	180.024	83.0672		192	26.0585	99.1969		104	3.19381	93.1215
270	178.177	83.5528		193	26.0733	100.198		105	0	93.4054
271	178.591	83.4688		194	26.1283	100.551		106	0	93.8869
272	178.19	83.7302		195	26.8067	100.712		107	0	93.8869
273	178.343	83.6431		196	27.0495	100.915		108	0	94.3683
274	177.463	84.1475		197	27.8328	100.492		109	0	94.8498
275	178.251	83.8111		198	27.5785	100.348		110	0	95.3313
276	178.391	83.6094		199	28.9958	99.9667		111	0	95.8127
277	178.083	83.7675		200	28.6204	100.331		112	0	97.2571
278	178.786	83.0127		201	28.7358	100.06		113	0	97.7386
279	178.439	83.3315		202	28.5823	99.8459		114	0	98.7016
280	178.78	83.2691		203	27.7141	99.9602		115	0	99.6645
281	178.609	83.7753		204	27.5187	100.426		116	0	100.146
282	178.503	82.8819		205	28.0829	100.39		117	0	100.146
283	178.591	82.4083		206	28.4232	100.734		118	0	100.627
284	179.081	81.6778		207	27.5854	99.9761		119	0	101.109
285	179.279	81.4463		208	26.9138	99.741		120	0	101.59
286	180.471	81.2097		209	26.2772	99.6494		121	0	102.553
287	180.311	80.277		210	25.6692	99.436		122	2.05021	104.015
288	179.699	80.3608		211	25.0858	100.355		123	5.84708	104.516
289	180.079	80.5364		212	24.6364	100.368		124	6.42867	104.69
290	180.767	81.257		213	23.6928	100.454		125	6.98889	104.567
291	181.363	80.7556		214	23.3207	99.9113		126	7.74316	104.263
292	182.185	81.3336		215	22.9173	99.9469		127	8.2598	103.549
293	182.021	81.2509		216	21.8177	100.191		128	8.71734	103.574
294	182.241	82.3842		217	22.1029	99.9705		129	9.76525	103.053
295	182.728	82.7344		218	21.3782	99.0075		130	9.59299	103.326
296	183.319	83.2736		219	21.2742	98.4144		131	9.9668	102.789
297	183.03	83.5596		220	20.6927	97.2181		132	10.5444	102.245
298	183.64	83.1094		221	20.7319	96.9211		133	10.8304	101.836
299	183.756	84.0436		222	21.0975	96.3309		134	11.5216	101.383
300	183.862	83.149		223	21.46	95.4209		135	11.7161	100.988
301	184.157	83.2345		224	21.6208	94.946		136	11.7396	100.502
302	184.546	83.4947		225	21.3701	95.4054		137	12.3937	100.238
303	184.808	83.468		226	22.3427	94.9397		138	11.9167	100.149
304	184.646	83.9593		227	23.2802	94.7606		139	11.6806	100.707
305	185.619	84.0184		228	23.4894	95.0478		140	11.5447	100.61
306	185.295	83.5209		229	23.5399	95.6091		141	11.5926	100.17
307	184.957	83.7567		230	23.6323	94.6357		142	12.3379	100.91
308	184.872	83.9818		231	23.5882	93.1287		143	12.4928	100.323
309	184.934	83.9645		232	23.4417	93.6282		144	12.4362	101.028
310	185.294	83.5039		233	22.5297	95.288		145	13.2371	101.374
311	185.379	83.529		234	22.8852	95.842		146	13.3707	101.334
312	185.626	82.8481		235	23.2711	93.9951		147	13.9943	101.343
313	185.949	82.5444		236	22.0185	94.8908		148	14.5314	101.969
314	185.95	83.5294		237	21.8289	93.8309		149	14.6746	101.289
315	187.331	81.5406		238	21.6628	94.2839		150	14.8971	101.503
316	188.307	79.962		239	21.3859	93.8023		151	15.6855	101.844
317	187.748	80.4254		240	20.4765	93.9306		152	16.4387	103.034
318	188.358	79.1453		241	21.9057	93.609		153	16.815	103.799
319	188.449	78.8955		242	19.2126	93.411		154	16.941	103.898
320	188.095	79.2978		243	20.941	94.0118		155	16.7141	104.189
321	188.253	78.8197		244	20.5624	93.7427		156	17.0117	104.345
322	188.127	78.2812		245	23.2851	95.177		157	16.7865	104.103
323	188.158	77.8302		246	19.0546	90.9079		158	17.2024	104.113
324	188.328	76.4088		247	18.8247	89.9883		159	17.1028	104.246
325	186.727	79.2067		248	19.8051	89.5498		160	17.8655	104.271
326	187.223	77.9929		249	19.6549	89.5167		161	18.6167	104.216
327	187.518	77.5891		250	19.7792	90.1694		162	18.1396	103.824
328	189.039	76.8518		251	20.8245	91.5525		163	19.4708	104.101
329	189.679	77.3352		252	20.3754	91.8751		164	19.282	104.816
330	189.615	77.23		253	20.9009	92.3449		165	19.3935	105.054
331	189.423	78.1313		254	20.767	92.9414		166	19.5212	104.643
332	189.133	79.0372		255	20.1906	92.9625		167	19.8629	104.467
333	188.411	78.8214		256	20.0465	93.5088		168	19.9421	105.839
334	188.943	79.1901		257	19.4511	93.6589		169	20.1793	105.677
335	189.122	78.8708		258	19.2728	93.3973		170	20.1012	105.83
336	188.522	78.8422		259	19.2866	93.1056		171	20.3943	106.233
337	187.05	79.3791		260	19.5123	92.928		172	20.2945	106.007
338	187.571	78.5705		261	18.8053	92.2433		173	20.0082	107.749
339	188.133	77.976		262	18.327	91.3606		174	20.816	108.624
340	188.72	77.5737		263	18.0036	91.164		175	20.2733	108.901
341	189.543	78.9114		264	18.2756	90.7233		176	21.027	109.24
342	189.573	78.9514		265	18.7963	91.2976		177	21.505	109.3
343	190.468	78.2498		266	18.1579	91.4055		178	21.9941	109.344
344	190.271	78.9109		267	17.7668	92.0781		179	21.9827	109.508
345	190.654	78.155		268	17.2879	91.9485		180	23.6363	109.652
346	190.045	78.3547		269	17.0018	92.0341		181	23.957	109.362
347	190.163	78.1402		270	16.7992	92.464		182	24.3546	109.273
348	190.468	78.5535		271	16.4149	92.0768		183	23.5426	109.503
349	189.975	78.6382		272	16.1965	92.9154		184	22.7145	109.198
350	189.983	78.3488		273	15.5496	92.9883		187	18.9298	107.928
351	189.472	78.1045		274	15.6179	93.1821		188	18.6087	108.268
352	189.936	77.7372		275	14.2621	93.0199		189	17.3953	107.998
353	189.985	78.007		276	14.5535	94.0194		190	17.4843	107.873
354	189.962	77.6737		277	14.2393	94.0386		191	17.6041	107.897
355	189.833	77.3985		278	12.854	92.983		192	17.7138	107.338
356	190.024	77.3556		279	11.4762	91.0585		193	17.6032	106.778
357	189.821	76.7008		280	11.5322	91.0233		194	17.2308	106.648
358	190.771	76.6887		282	8.48815	89.9458		195	17.129	106.527
359	190.656	75.8477		283	8.38711	90.1841		196	17.3292	106.615
0	56.4682	93.453		284	8.78148	90.288		197	17.7047	105.79
1	56.9101	93.9559		285	9.13838	90.3177		198	17.045	105.757
2	56.9733	94.1307		286	8.54584	89.8883		199	15.9395	104.837
3	57.3221	94.9605		287	9.60847	90.7318		200	16.6288	104.818
4	58.8046	95.9015		288	9.31198	91.1192		201	17.7517	104.831
5	60.7293	96.6108		289	8.87013	90.9593		202	18.9272	104.985
6	61.242	97.5288		290	9.58849	91.0042		203	19.5405	104.614
7	61.076	98.3507		291	10.0634	91.2392		204	19.4978	104.988
8	60.3032	99.1033		292	10.0248	91.8931		206	16.3089	104.054
9	59.9062	99.3946		293	10.1599	92.0704		207	16.5682	104.023
10	59.6654	99.4636		294	10.2483	92.1643		208	14.8051	103.418
11	59.8486	100.778		295	9.98598	93.6536		209	12.4515	103.476
12	61.3414	102.063		296	10.2881	94.3753		210	10.8281	103.31
13	63.4118	105.3		297	9.92363	95.3795		211	10.0462	103.242
14	64.7137	106.38		298	10.1008	95.7102		212	9.25063	103.352
15	65.4657	107.387		299	10.6541	95.5217		213	8.62065	103.236
19	65.1581	111.303		300	11.5411	95.2569		214	8.52203	103.32
20	65.2359	111.209		301	12.4665	95.6574		215	8.19559	103.748
21	66.0492	111.61		302	12.5571	96.1302		216	6.93843	103.27
22	70.3295	113.165		303	12.9039	96.3221		217	7.68248	102.1
23	71.3678	114.533		304	12.8433	96.1393		218	7.4383	102.268
24	72.7817	115.592		305	13.5752	96.8157		219	7.66065	102.289
25	74.0283	116.818		306	14.4773	98.0184		220	7.63565	100.472
26	75.0452	117.601		307	14.2853	97.5736		221	7.9749	100.033
27	75.405	118.129		308	15.2768	98.0319		222	7.53514	100.543
28	75.4968	118.162		309	16.1241	100.061		223	7.23416	101.416
29	75.4535	118.877		310	16.4387	100.553		224	7.58735	100.74
30	76.6423	120.441		313	15.8827	98.8384		225	7.8151	101.551
31	78.1789	121.839		314	15.6356	96.1292		226	7.94843	102.336
32	77.8038	123.303		315	15.4505	95.5528		227	8.12034	102.955
33	77.3684	125.193		317	16.3238	96.8995		228	8.91541	103.018
34	77.6769	126.377		318	16.4516	97.3182		229	8.31444	102.52
35	77.6334	127.637		319	16.0964	96.4006		230	8.62062	102.834
36	78.2636	128.309		320	16.358	96.2847		231	8.84199	103.234
37	79.3685	128.039		321	16.2105	95.8928		232	7.93323	103.008
38	81.1563	127.682		322	16.2236	96.1396		233	7.75155	102.967
39	82.4928	127.218		323	16.0941	95.7772		234	7.7166	103.77
40	83.4151	126.152		324	15.8333	96.1324		235	5.90127	102.492
41	84.8785	127.113		325	14.8389	95.6885		236	6.01002	102.913
42	85.4776	126.591		326	14.9348	96.1565		237	6.10217	102.383
43	86.8653	126.612		327	13.6054	95.1579		238	6.22793	103.177
44	89.7152	128.164		328	12.4981	94.1305		239	5.46664	103.645
45	91.6258	129.006		329	11.1158	93.054		240	5.24897	102.751
46	92.8441	129.685		330	4.34127	83.2361		241	3.833	102.668
47	93.4746	130.044		332	6.63041	80.4948		242	3.763	102.659
48	94.2429	130.138		333	4.15876	84.1753		243	0	103.035
49	95.7373	130.76		339	8.438	92.2035		244	6.00181	104.679
50	98.325	132.786		340	10.8135	93.689		245	7.08173	105.873
51	100.261	133.876		341	12.179	93.5063		246	7.52707	106.512
52	101.982	134.073		343	15.0577	96.7679		247	5.25857	107.398
53	105.102	134.911		344	15.3159	97.8015		248	5.65554	108.004
54	106.28	135.507		345	15.9305	95.0402		249	6.66376	108.641
55	107.41	135.463		346	14.3605	99.9945		250	6.26071	108.507
56	109.34	135.587		347	17.819	96.713		251	5.94401	109.408
57	110.601	135.688		348	17.625	97.2854		252	6.55269	109.382
58	111.634	134.874		349	17.9979	96.9179		253	7.1106	110.776
59	113.062	134.213		350	18.5326	97.9664		254	6.41379	110.906
60	114.416	133.555		351	18.1822	97.7721		255	6.08199	111.277
61	116.188	134.184		352	18.9991	97.7835		256	4.26224	111.341
62	118.506	135.153		354	21.0706	96.1529		257	0	111.701
63	118.727	135.496		355	20.6587	101.884		258	0	112.183
64	118.699	135.852		356	21.7521	95.1823		259	0	112.183
65	119.817	136.738		357	22.5208	93.3066		260	2.49601	112.786
66	119.402	137.194		358	22.9168	92.5743		261	0	113.146
67	117.472	136.95		359	22.8744	91.9362		262	0	112.664
68	115.501	137.728		0	125.407	114.308		263	0	112.664
69	115.655	136.623		1	126.522	114.654		264	0	112.183
70	115.816	136.32		2	127.274	114.832		265	0	113.146
71	115.917	135.86		3	127.526	114.844		266	0	113.146
72	115.773	136.458		4	127.697	114.949		267	0.574734	113.771
73	116.111	136.67		5	127.678	114.788		268	2.54679	113.697
74	115.985	136.418		6	127.715	115.136		269	0	113.146
75	115.566	136.323		7	128.19	115.552		270	3.06018	112.776
76	115.392	136.183		8	128.855	115.811		271	0	113.146
77	115.238	136.344		9	128.799	115.377		272	0	112.664
78	115.396	136.311		10	127.367	115.141		273	2.70708	111.742
79	114.856	136.107		11	127.87	116.611		274	0	112.664
80	114.322	135.774		12	128.031	117.921		275	6.57212	112.988
81	113.52	135.197		13	127.475	118.57		276	6.50907	113.618
82	112.478	134.698		14	127.115	118.516		277	7.91463	114.144
83	112.786	133.471		15	126.379	118.924		278	8.92574	113.821
84	112.114	132.987		16	124.931	119.119		280	10.3166	114.416
85	111.994	132.871		17	124.194	119.325		281	11.1128	114.814
86	112.47	132.023		18	123.55	119.232		282	11.2634	114.47
87	112.489	131.485		19	122.864	119.15		283	10.7114	114.225
88	112.629	131.726		20	123.567	119.769		284	11.1291	114.157
89	112.315	132.137		21	124.205	121.156		285	11.6603	114.188
90	113.023	132.579		22	125.208	122.327		286	11.7638	114.635
91	113.175	132.32		23	125.755	123.767		287	11.7091	113.729
92	113.208	131.728		24	126.081	124.439		288	11.1439	113.091
93	113.221	131.95		25	126.462	124.71		289	11.5068	111.867
94	113.086	132.228		26	127.029	125.021		290	11.4674	110.58
95	113.029	132.021		27	127.051	125.574		291	11.6987	109.223
96	113.44	131.903		28	127.767	125.685		292	11.7668	109.085
97	113.982	131.596		29	128.021	125.691		293	11.1845	108.684
98	114.701	131.281		30	127.962	125.519		294	10.6416	108.474
99	114.639	131.24		31	128.039	125.019		295	9.9398	108.84
100	115.111	131.711		32	128.019	124.101		296	11.1213	109.656
101	114.993	132.155		33	127.536	123.56		297	11.1891	109.549
102	114.111	132.758		34	127.522	123.837		298	11.7896	109.194
103	114.161	133.129		35	127.208	123.965		299	13.0854	108.969
104	114.223	133.37		36	127.544	125.202		300	12.3905	107.784
105	114.421	133.891		37	127.28	125.421		301	12.9824	108.093
106	115.008	134.543		38	126.524	126.204		302	12.9702	107.31
107	115.191	134.819		39	126.181	126.974		303	12.1216	106.078
108	115.026	135.266		40	124.661	128.874		304	12.0551	106.157
109	115.144	135.19		41	123.034	130.079		305	11.6075	105.255
110	115.338	135.361		42	122.254	130.86		306	10.6164	104.645
111	115.44	135.779		43	123.387	129.03		307	10.0497	104.537
112	115.757	135.834		44	126.885	127.631		308	9.46062	104.288
113	115.945	136.28		45	127.583	127.467		309	8.87569	104.696
114	116.153	136.494		46	127.136	127.983		310	9.44781	104.007
115	116.151	136.196		47	125.584	128.647		311	9.23613	103.223
116	116.501	136.397		48	124.934	128.185		312	8.40277	104.042
117	116.407	136.372		49	124.241	128.363		313	5.92241	103.012
118	116.826	136.346		50	123.778	128.031		314	0	102.072
119	116.988	136.461		51	123.272	127.893		315	0	102.072
120	117.174	136.419		52	123.253	127.185		316	4.03013	101.894
121	117.035	136.574		53	122.342	125.818		317	5.92047	101.957
122	117.065	137.229		54	121.421	124.689		318	4.34275	100.752
123	117.303	137.734		55	120.511	124.251		319	3.90983	100.867
124	117.621	138.183		56	119.64	122.852		320	0	100.146
125	117.172	138.387		57	118.765	121.26		321	0.723366	99.8067
126	117.208	138.648		58	118.566	120.832		322	0	99.6645
127	117.155	138.611		59	118.79	121.005		323	0	99.183
128	116.693	138.115		60	118.739	121.336		0	72.1752	74.1887
129	116.828	137.736		61	118.543	121.729		1	72.0473	73.7975
130	116.786	137.834		62	118.228	122.408		2	72.1891	73.4022
131	116.493	138.149		63	118.181	122.369		3	72.2602	72.6835
132	116.651	137.947		64	118.374	122.128		4	71.8802	72.7447
133	116.587	137.781		65	119.394	121.685		5	71.6602	73.0156
134	116.369	138.856		66	120.534	121.01		6	72.1683	73.1383
135	115.838	138.925		67	120.284	120.156		7	72.5076	72.8113
136	115.972	138.942		68	121.674	120.575		8	72.7159	72.1569
137	115.979	138.841		69	122.542	119.677		9	72.7077	71.563
138	115.888	138.503		70	122.388	118.456		10	72.9957	71.7093
139	116.018	138.601		71	121.186	116.362		11	72.8939	71.7999
140	116.066	138.343		72	124.122	116.705		12	72.9754	71.6854
141	116.502	138.758		73	126.265	115.975		13	72.9963	71.5794
142	116.884	139.173		74	128.026	114.726		14	72.9674	71.4384
143	117.019	138.959		75	127.988	112.748		15	73.5116	71.5624
144	117.588	139.238		76	129.515	111.415		16	73.5684	71.7116
145	117.436	139.489		77	129.907	110.882		17	73.4161	71.9149
146	117.582	139.11		78	130.044	110.41		18	72.3596	71.4238
147	117.224	139.434		79	130.08	110.264		19	72.6315	71.4082
148	117.226	139.435		80	130.047	109.988		20	72.4036	71.7284
149	117.064	139.743		81	129.229	110.232		21	72.3632	71.8487
150	116.83	140.148		82	128.651	110.039		22	72.5411	71.3954
151	116.437	139.819		83	129.039	109.36		23	72.1009	71.7097
152	115.913	138.983		84	129.197	109.291		24	72.1295	71.6689
153	115.556	138.494		85	129.517	109.557		25	71.8296	71.8181
154	115.302	138.326		86	129.376	109.859		26	72.1673	72.1165
155	114.704	138.112		87	129.469	109.948		27	72.4051	72.2205
156	113.44	138.018		88	128.331	110.006		28	72.3965	72.075
157	113.141	138.115		89	127.086	109.89		29	72.3894	71.9671
158	112.997	138.022		90	127.495	110.43		30	72.6282	71.8429
159	112.405	137.842		91	128.25	110.412		31	72.763	71.9979
160	112.311	137.466		92	127.855	109.613		32	72.6484	71.9829
161	112.137	136.592		93	128.268	108.739		33	72.7655	72.0763
162	112.04	136.671		94	129.78	109.225		34	72.6226	72.1051
163	111.957	136.755		95	130.788	108.472		35	72.664	72.0911
164	111.553	136.371		96	131.681	109.348		36	72.6506	71.751
165	111.311	136.103		97	132.832	109.464		37	72.2052	71.7592
166	110.952	136.22		98	135.802	110.991		38	72.3227	71.8418
167	110.623	136.537		99	137.511	111.759		39	72.9304	71.818
168	110.598	136.548		100	138.612	113.948		40	73.4976	72.6894
169	109.912	136.675		101	140.183	113.555		41	73.534	72.7043
170	109.635	136.624		102	141.261	115.503		42	73.4547	72.9901
171	109.167	136.502		103	142.472	115.353		43	73.2273	73.2561
172	109.038	136.941		104	144.058	115.228		44	73.3981	73.8309
173	108.819	137.012		105	145.79	115.2		45	73.4645	74.3116
174	108.36	136.845		106	146.342	115.902		46	73.6999	75.0282
175	107.931	136.816		107	148.503	114.002		47	73.698	75.5739
176	108.035	137.439		108	149.178	113.738		48	73.8759	76.1157
177	107.862	137.776		109	151.363	111.805		49	74.1864	76.322
178	107.861	137.976		110	151.555	111.909		50	74.3263	76.1192
179	107.592	138.402		111	150.688	112.463		51	74.3091	75.9331
180	107.171	137.789		112	150.59	112.591		52	74.1959	75.9859
181	106.878	137.864		113	150.31	111.906		53	74.1022	76.0765
182	106.756	137.446		114	150.282	112.727		54	73.9726	76.2774
183	106.683	137.42		115	148.884	112.963		55	73.8552	76.6116
184	106.681	136.663		116	148.419	112.371		56	73.6325	76.8534
185	106.481	136.893		117	147.761	111.426		57	73.607	77.0495
186	106.177	137.271		118	147.259	110.248		58	73.6676	76.7499
187	106.102	137.822		119	146.066	109.61		59	73.492	76.4908
188	106.367	138.235		120	144.663	108.979		60	73.159	76.4334
189	105.643	138.671		121	143.485	109.352		61	73.0148	76.3811
190	105.155	138.397		122	144.814	108.886		62	73.2794	76.0491
191	104.945	138.251		123	143.864	108.457		63	73.4334	75.8825
192	104.99	137.927		124	143.182	108.106		64	73.4924	76.0197
193	104.769	138.23		125	142.536	106.841		65	73.9146	76.0748
194	105.314	138.53		126	142.089	106.788		66	74.3625	76.5643
195	105.097	138.701		127	141.409	106.078		67	74.6195	76.8729
196	104.795	138.554		128	141.527	106.299		68	74.0761	76.8566
197	104.185	138.83		129	143.054	105.325		69	74.3862	76.0266
198	104.409	138.438		130	144.122	104.56		70	74.6209	75.1015
199	104.436	138.126		131	143.924	103.217		71	74.6759	73.4747
200	103.753	138.14		132	145.153	102.296		72	74.7631	72.4328
201	103.628	137.817		133	144.7	100.842		73	74.6346	72.2589
202	103.475	137.921		134	144.009	99.2031		74	74.8218	72.2859
203	102.96	138.761		135	144.496	99.7685		75	74.803	72.7988
204	102.795	139.049		136	143.733	100.466		76	74.7366	73.0546
205	103.338	139.007		137	144.184	101.601		77	74.4944	73.8854
206	102.686	138.996		138	145.852	102.288		78	74.5835	75.1008
207	101.794	139.09		139	147.23	104.209		79	74.8473	75.8049
208	101.893	139.09		140	148.727	108.709		80	75.145	76.0338
209	101.871	139.465		141	148.729	108.922		81	74.9267	76.1748
210	102.037	139.544		142	147.444	107.001		82	75.166	76.0157
211	101.716	139.437		143	148.003	108.014		83	75.1319	75.9207
212	101.955	139.489		144	147.402	108.22		84	75.0698	75.8281
213	101.534	139.548		145	145.493	109.344		85	74.8872	75.8133
214	101.873	139.76		146	145.643	109.712		86	74.8206	75.8555
215	101.637	139.768		147	144.202	110.137		87	74.6985	76.0899
216	101.429	139.938		148	144.014	109.835		88	75.4533	75.9223
217	101.65	139.868		149	144.886	110.127		89	75.8088	75.745
218	101.222	140.013		150	143.605	110.608		90	75.8614	75.779
219	101.491	140.226		151	145.97	110.416		91	74.7761	75.6425
220	101.735	140.199		152	143.131	111.111		92	75.2442	75.5538
221	101.888	140.416		153	142.068	112.281		93	75.1994	75.1948
222	101.583	140.542		154	141.354	113.515		94	74.8865	74.5326
223	100.331	141.751		155	140.053	114.412		95	74.4362	75.0507
224	100.674	142.116		156	138.97	114.104		96	74.5719	74.9786
225	100.472	142.526		157	137.241	113.181		97	74.2871	75.316
226	100.646	143.017		158	136.707	111.72		98	74.3565	75.4135
227	101.372	143.083		159	136.002	111.628		99	75.0716	75.2394
228	101.847	142.86		160	134.985	110.343		100	75.552	75.2816
229	101.782	143.444		161	133.973	110.42		101	75.5252	74.8272
230	102.054	142.492		162	133.802	110.438		102	75.5707	74.8294
231	102.803	142.127		163	133.416	110.278		103	75.5789	74.6882
232	103.834	141.661		164	134.014	111.681		104	75.2849	74.8308
233	104.528	141.008		165	134.632	111.38		105	75.2165	74.8811
234	104.97	140.668		166	134.798	112.527		106	75.6439	74.6159
235	106.074	140.546		167	135.898	115.508		107	75.6864	74.8575
236	107.224	140.688		168	136.612	116.34		108	75.5601	74.9491
237	107.628	141.024		169	137.233	118.086		109	75.349	74.7981
238	108.162	141.575		170	138.105	117.821		110	75.1278	74.6495
239	107.921	141.604		171	138.125	116.54		111	74.868	74.4777
240	107.87	141.929		172	138.508	116.73		112	74.6837	74.3105
241	107.071	142.372		173	139.099	117.31		113	74.0857	74.2488
242	107.063	142.249		174	138.848	116.7		114	73.8589	74.1305
243	107.406	141.385		175	138.745	116.566		115	73.6986	73.8212
244	107.708	141.212		176	139.027	118.245		116	73.6992	73.8575
245	107.384	141.683		177	138.412	119.1		117	74.0757	74.2069
246	107.911	142.017		178	138.573	120.678		118	72.9051	73.3418
247	108.675	142.08		179	138.315	121.382		119	72.8608	73.3913
248	108.439	141.931		180	136.965	121.737		120	72.3627	73.5615
249	109.128	140.994		181	136.269	120.784		121	73.069	73.8536
250	109.668	140.033		182	136.089	119.501		122	73.4383	73.9912
251	108.904	139.545		183	135.57	120.031		123	73.1758	74.4459
252	108.683	139.185		184	134.64	119.864		124	73.3678	75.1964
253	108.497	138.889		185	134.025	117.416		125	74.0935	75.2712
254	108.317	138.728		186	134.764	117.176		126	73.8245	75.5892
255	108.15	138.224		187	134.268	118.596		127	74.4474	76.1008
256	107.694	138.67		188	135.271	119.957		128	74.8286	76.7423
257	107.293	139.155		189	133.618	113.774		129	75.3307	76.9223
258	107.348	139.092		190	132.8	113.058		130	75.8045	76.6733
259	106.153	138.859		191	136.856	119.089		131	76.4611	77.0252
260	106.327	138.735		192	137.342	118.094		132	76.6967	77.1615
261	106.105	138.635		193	137.616	117.98		133	76.9658	77.1615
262	106.973	138.943		194	139.791	119.52		134	77.1495	77.4293
263	105.353	138.764		195	141.28	119.115		135	77.9774	77.7715
264	105.883	138.846		196	142.663	118.571		136	78.4749	78.1968
265	106.251	138.841		197	142.36	118.611		137	78.6193	78.6137
266	104.958	138.448		198	141.494	119.588		138	78.8105	78.6532
267	104.933	138.271		199	140.213	120.207		139	79.1843	78.8988
268	104.284	137.826		200	140.173	118.847		140	79.2364	78.8646
269	103.788	138.266		201	140.254	117.003		141	79.4981	79.0185
270	103.987	138.418		202	141.811	119.873		142	78.8699	78.6531
271	103.684	138.254		203	142.179	118.579		143	79.7117	79.1453
272	102.705	138.112		204	142.98	118.629		144	80.5205	79.2365
273	102.512	138.211		205	143.373	119.4		145	79.9048	79.1126
274	102.084	138.111		206	144.047	118.14		146	80.8695	79.3527
275	101.915	138.338		207	144.715	118.481		147	81.3278	79.4976
276	101.779	137.77		0	97.9202	123.267		148	80.722	78.9255
277	102.351	137.338		1	98.5036	122.91		149	81.3048	79.3371
278	102.292	136.887		2	99.1205	123.205		150	80.88	79.171
279	102.701	137.077		3	99.7818	123.403		151	80.4575	79.0924
280	102.635	136.814		4	100.278	124.197		152	80.3796	79.4147
281	103.267	136.712		5	101.328	125.606		153	79.9478	79.1065
282	103.191	136.523		6	102.089	126.3		154	79.889	79.0774
283	103.094	136.849		7	102.294	126.494		155	79.9254	78.843
284	102.749	137.389		8	102.644	127.066		156	79.4862	78.3267
285	103.493	137.934		9	102.718	127.176		157	79.8933	78.0125
286	103.046	137.851		10	102.781	127.264		158	80.0071	77.8899
287	103.172	137.677		11	101.812	128.205		159	79.1593	78.205
288	103.584	137.748		12	101.351	128.456		160	79.1845	78.0804
289	103.357	137.348		13	101.596	128.561		161	79.8532	78.5883
290	103.332	137.411		14	101.775	128.628		162	79.9945	78.7098
291	102.776	138.209		15	101.65	128.881		163	79.4239	78.6615
292	103.19	137.621		16	101.574	129.268		164	79.5212	78.6777
293	102.627	137.138		17	101.895	129.332		165	79.1687	79.1433
294	103.721	137.63		18	102.349	128.961		166	79.5297	79.0852
295	104.04	137.682		19	102.663	128.87		167	79.7184	79.2979
296	103.332	137.719		20	102.325	128.003		168	79.8461	79.1281
297	103.17	137.347		21	101.893	128.014		169	79.8728	78.7724
298	103.29	137.774		22	101.601	128.201		170	79.9019	78.1704
299	103.217	137.647		23	101.399	128.434		171	79.9594	78.4458
300	102.666	137.165		24	101.426	128.757		172	79.8908	78.3149
301	102.626	137.129		25	101.255	128.916		173	80.0091	77.7833
302	102.531	137.051		26	101.247	129.161		174	79.7904	77.72
303	102.938	137.077		27	101.451	128.824		175	79.5278	77.4136
304	102.521	137.256		28	102.049	128.756		176	79.9134	77.9886
305	102.982	137.607		29	101.601	129.172		177	79.8752	78.2534
306	103.157	137.753		30	101.126	129.063		178	80.0097	78.2595
307	103.605	137.89		31	100.867	128.904		179	79.7782	77.8779
308	103.452	137.428		32	100.731	129.203		180	79.7326	77.9479
309	103.082	137.571		33	100.481	129.578		181	79.7174	77.7864
310	103.602	138.306		34	99.5646	129.739		182	79.6252	77.8337
311	103.566	138.195		35	98.8484	128.747		183	79.7709	77.5812
312	104.472	139.04		36	97.8987	127.292		184	79.5044	77.8279
313	104.746	138.348		37	98.4619	127.066		185	79.4799	77.8977
314	104.235	137.888		38	98.6453	126.887		186	79.5998	77.6092
315	103.289	136.585		39	98.7389	127.273		187	79.8079	76.9166
316	102.308	135.949		40	99.0409	127.436		188	79.6439	77.1076
317	102.768	135.233		41	99.4809	127.636		189	79.6257	76.5228
318	102.174	134.506		42	99.1271	127.826		190	79.9756	76.8606
319	101.833	134.745		43	99.2419	127.157		191	79.8357	76.3072
320	101.52	134.585		44	99.3092	127.264		192	79.7949	76.5646
321	101.669	133.739		45	99.1318	127.73		193	79.6212	76.6894
322	100.962	131.489		46	99.1842	127.691		194	79.7822	77.0634
323	99.8359	128.754		47	99.1454	127.734		195	80.0264	77.645
324	99.4298	127.506		48	99.469	128.094		196	80.2332	77.7037
325	99.562	128.112		49	99.804	127.994		197	79.8755	77.683
326	100.421	129.326		50	100.176	127.938		198	80.0546	77.7989
327	99.9235	131.17		51	100.762	128.149		199	79.7825	76.8369
328	99.3964	131.577		52	101.293	127.435		200	79.8938	76.5617
329	99.1678	130.771		53	101.482	126.586		201	80.0605	77.0512
330	99.2914	130.578		54	102.014	125.634		202	79.516	76.8032
331	102.018	130.712		55	102.326	124.766		203	79.5699	76.6911
332	102.168	131.199		56	102.477	124.49		204	79.839	76.9718
333	102.28	132.595		57	102.715	124.284		205	80.402	77.0459
334	102.024	132.054		58	102.15	125.184		206	80.905	77.2667
335	101.398	131.971		59	101.111	126.067		207	80.9626	77.6445
336	101.426	131.703		60	101.957	126.948		208	80.707	77.2353
337	102.96	133.369		61	102.067	127.289		209	81.2364	77.2025
338	103.053	133.976		62	102.52	126.247		210	81.8984	76.9908
339	102.902	134.58		63	102.735	125.585		211	82.4492	76.9899
340	103.844	134.919		64	102.453	125.405		212	82.1695	77.462
341	103.729	134.196		65	102.172	125.141		213	81.1816	77.5605
342	103.843	134.069		66	101.851	124.654		214	81.1036	77.8406
343	104.128	133.343		67	101.429	123.768		215	81.1532	78.2328
344	103.538	132.808		68	101.527	123.374		216	80.6936	78.1488
345	102.015	132.814		69	101.73	122.571		217	79.8625	77.9807
346	101.496	133.43		70	101.021	122.282		218	77.9062	77.8267
347	100.659	132.876		71	100.622	121.34		219	78.0873	77.1985
348	100.971	132.37		72	100.584	120.291		220	76.04	76.7555
349	101.111	132.334		73	100.42	119.736		221	78.2193	76.7416
350	101.553	132.088		74	99.9903	120.559		222	76.0491	75.6409
351	101.006	131.18		75	99.7522	121.174		223	76.64	74.5112
352	100.616	131.001		76	99.7579	121.272		224	77.5023	75.8834
353	100.465	130.192		77	99.3595	121.785		225	78.1696	80.2214
354	99.0296	130.789		78	99.3933	122.51		226	78.624	79.588
355	100.21	129.965		79	99.2717	123.102		227	77.1523	80.8482
356	100.139	130.094		80	98.7381	124.165		228	76.6939	81.2946
357	99.7277	130.695		81	98.5289	124.963		229	77.2612	82.8789
358	99.0485	131.98		82	98.9933	124.831		230	77.1952	82.9621
359	97.2883	133.967		83	99.4752	124.656		231	77.1987	83.1493
0	220.62	172.114		84	99.7748	124.398		232	77.394	83.5593
1	220.676	171.561		85	99.6571	123.126		233	77.9847	84.8383
2	220.564	170.654		86	99.3132	122.61		234	78.0421	84.7158
3	220.57	169.529		87	99.685	121.089		235	78.4627	85.9409
4	221.129	168.434		88	99.8949	119.639		236	78.64	85.2131
5	221.277	167.722		89	99.9488	119.733		237	78.1335	85.4405
6	221.261	167.522		90	100.183	119.816		238	78.421	85.1118
7	221.546	167.755		91	100.133	120.032		239	78.1301	84.8003
8	220.743	167.298		92	100.043	120.564		240	78.2611	85.4457
9	221.252	167.693		93	100.667	120.466		241	78.023	85.1572
10	222.234	168.675		94	100.284	120.968		242	78.1105	85.3338
11	219.724	169.496		95	100.682	121.123		243	78.394	85.1484
12	218.406	170.439		96	101.124	121.519		244	78.3206	85.0444
21	214.626	174.158		97	101.099	122.637		245	78.4211	85.1637
22	214.108	173.142		98	101.039	124.211		246	78.6836	85.0496
23	213.861	172.688		99	100.434	125.734		247	78.5505	85.3939
24	214.426	171.585		100	100.468	126.568		248	78.2724	85.246
25	214.974	170.009		101	101.022	126.749		249	78.3831	85.245
26	213.504	169.036		102	101.131	126.67		250	78.2118	85.6141
27	211.242	168.032		103	101.665	126.664		251	78.5273	85.2064
28	209.883	168.443		104	102.4	126.674		252	78.7076	85.2704
29	208.509	168.197		105	103.003	126.284		253	78.9212	85.3472
30	207.709	168.033		106	103.797	125.977		254	79.4159	84.9391
31	207.653	167.798		107	104.815	125.575		255	79.6661	84.6779
32	207.435	167.237		108	105.722	125.224		256	80.3219	84.0525
33	207.083	166.262		109	106.264	124.412		257	81.3112	83.9805
34	207.159	166.107		110	107.036	124.347		258	81.5393	83.6435
35	207.156	166.242		111	107.816	123.547		259	80.653	83.8492
36	206.877	164.586		112	108.073	123.181		260	80.7944	83.8744
38	206.026	162.95		113	108.505	122.99		261	80.5401	84.1549
39	205.674	162.399		114	108.614	123.187		262	80.7916	84.2681
40	205.219	162.012		115	109.465	123.099		263	80.2033	84.1368
41	204.72	161.412		116	108.23	120.936		264	80.463	84.0946
42	204.678	160.928		117	107.771	119.623		265	80.5264	84.4674
43	204.31	160.193		118	108.334	119.817		266	80.8881	84.3255
44	204.373	159.714		119	108.18	119.499		267	81.4203	84.7732
45	204.304	159.523		120	108.522	118.867		268	81.1644	85.0466
46	204.269	158.471		121	108.744	118.782		269	81.3969	85.5059
47	204.103	157.958		122	108.398	118.404		270	81.8887	85.6091
48	204.264	156.729		123	108.267	117.985		271	82.18	85.9211
49	203.709	158.018		124	107.945	118.064		272	82.3623	85.6955
50	203.399	159.094		125	107.934	118.341		273	82.5498	85.6048
51	203.383	159.14		126	108.192	119.561		274	82.5961	85.4067
52	202.743	158.324		127	108.293	119.856		275	82.4861	85.4685
53	203.057	155.586		128	107.917	120.938		276	82.5726	85.5818
59	201.713	155.826		129	107.868	121.361		277	82.2476	85.246
60	202.972	156.012		130	107.866	121.31		278	81.881	84.6066
61	205.232	155.362		131	107.7	121.74		279	81.5948	83.9852
62	206.613	155.716		132	107.656	121.938		280	81.9909	84.0087
63	206.218	155.854		133	107.709	122.309		281	82.1035	85.1374
64	206.643	155.977		134	108.385	123.349		282	82.9836	85.3611
65	206.946	156.063		135	108.596	124.389		283	82.7507	85.3449
66	207.723	156.629		136	109.889	124.111		284	83.3223	85.6625
67	207.928	156.638		137	110.541	123.915		285	83.0295	85.5635
68	208.355	157.09		138	110.63	123.277		286	82.6047	85.7732
69	209.823	157.39		139	110.346	122.35		287	82.6664	86.461
70	211.703	156.945		140	109.995	121.724		288	82.5199	86.237
71	213.117	156.961		141	110.58	121.322		289	82.9039	86.5659
72	214.776	157.276		142	110.139	120.791		290	83.0202	86.9191
73	216.166	157.514		143	110.081	120.026		291	82.8949	87.5193
74	216.558	158.138		144	108.965	118.673		292	82.6831	87.135
75	217.004	158.207		145	108.321	117.949		293	81.6409	87.7907
76	217.63	158.049		146	107.928	117.461		294	82.1043	86.4511
77	218.671	157.339		147	106.969	117.604		295	82.0179	85.8798
78	220.324	156.007		148	105.805	117.561		296	82.0121	86.2656
79	221.501	155.794		149	104.901	117.935		297	81.9727	84.8356
80	221.266	156.29		150	103.989	118.027		298	81.4003	83.943
81	220.813	157.023		151	102.048	118.107		299	81.2707	83.7069
82	220.626	157.826		152	102.282	120.609		300	81.2004	84.4002
83	221.229	158.172		153	101.185	120.775		301	81.46	84.591
84	221.084	159.11		154	100.379	120.993		302	81.709	84.0966
85	220.047	159.268		155	100.256	121.123		303	81.9111	84.4859
86	219.355	160.102		156	99.6803	121.52		304	81.9933	85.2982
87	219.422	160.632		157	98.698	122.004		305	82.0613	85.1314
88	220.261	161.051		158	98.6739	122.483		306	81.6257	85.1804
89	220.771	161.191		159	99.2226	122.778		307	81.5876	84.5841
90	221.193	161.839		160	100.227	122.867		308	81.3524	84.658
91	219.874	162.082		161	100.772	122.82		309	81.4936	85.9989
92	219.044	162.743		162	101.603	123.309		310	81.5506	86.2312
93	218.178	163.594		163	103.113	123.372		311	82.0295	85.6068
94	216.966	164.497		164	104.166	122.548		312	81.4449	85.3292
95	215.925	164.829		165	104.358	122.388		313	81.8485	85.1805
96	217.02	164.178		166	104.435	122.862		314	81.3933	85.5849
97	216.369	165.068		167	104.296	123.587		315	81.2458	85.976
98	216.114	165.112		168	104.399	123.48		316	80.9722	85.8406
99	216.013	165.226		169	103.94	123.062		317	80.3012	85.8238
100	216.236	165.34		170	103.464	122.438		318	80.0881	85.7
101	216.313	165.287		171	103.019	121.467		319	80.0576	85.5922
102	216.262	165.683		172	103.011	120.229		320	79.8755	85.8435
103	214.898	165.557		173	103.053	118.727		321	80.391	85.3684
104	213.533	164.862		174	102.871	118.053		322	80.2437	85.7106
105	212.141	165.013		175	102.773	117.125		323	79.8471	85.6338
106	211.625	164.83		176	103.121	116.149		0	175.452	70.3929
107	211.532	164.36		177	103.288	115.512		1	176.828	70.04
108	210.564	163.7		178	102.786	115.982		2	178.47	70.3777
109	210.097	163.353		179	102.769	115.659		3	179.037	71.3341
110	209.347	162.616		180	98.971	114.711		4	179.138	72.5064
111	208.248	161.842		181	98.7796	114.737		5	178.625	75.5404
112	207.642	161.601		182	98.2112	114.844		6	178.528	78.708
113	207.125	161.961		183	97.7044	114.991		7	177.97	81.7266
114	206.56	161.983		184	97.0367	114.903		8	177.322	84.2899
115	205.235	162.877		185	97.1515	114.721		9	177.009	85.6971
116	205.419	164.716		186	96.8549	114.476		10	176.516	87.4196
117	205.21	165.39		187	96.6589	114.96		11	176.128	88.2573
118	204.978	165.785		188	96.8848	115.431		12	176.722	91.1961
119	203.609	165.618		189	97.5379	115.626		23	178.88	114.978
120	202.289	165.139		190	97.8186	115.573		24	180.759	116.855
121	201.557	165.499		191	98.6926	115.062		25	182.546	118.769
122	200.828	165.317		192	99.0535	114.895		26	184.216	121.271
123	199.395	165.595		193	99.3445	114.461		27	184.658	122.283
124	198.153	165.477		194	99.7834	113.804		28	185.554	125.827
125	197.682	165.859		195	99.4921	113.689		29	185.074	126.075
126	196.03	166.187		196	99.0375	113.571		30	184.955	127.598
127	195.267	167.409		197	97.4413	114.536		31	184.845	130.056
128	194.942	167.828		198	97.862	116.09		32	184.154	137.562
129	194.095	168.945		199	99.2247	117.235		33	183.655	138.384
130	193.242	169.684		200	100.354	119.035		34	182.895	138.331
131	192.992	169.987		201	100.849	119.714		35	183.02	140.835
132	192.886	169.685		202	101.636	120.502		36	182.978	151.739
133	193.044	169.881		203	101.972	121.19		37	183.124	155.892
134	192.885	170.03		204	102.801	121.94		38	183.397	158.012
135	192.861	169.641		205	102.1	122.735		39	184.223	160.053
136	192.51	169.274		206	100.744	122.525		40	185.743	162.29
137	192.117	168.8		207	98.6505	122.264		41	185.834	163.977
138	191.676	168.583		208	98.2646	122.777		42	183.98	166.722
139	191.493	168.001		209	96.945	122.867		43	182.963	168.357
140	191.182	167.844		210	95.6366	122.13		44	182.385	169.383
141	191.406	167.786		211	95.402	121.101		45	179.118	171.423
142	191.347	168.087		212	95.0351	119.693		46	176.589	173.184
143	191.811	169.245		213	94.54	119.713		47	174.523	175.288
144	192.022	168.65		214	94.8141	117.738		48	171.841	178.34
145	191.867	168.483		215	94.5619	116.55		49	168.643	181.198
146	192.169	166.789		216	94.2984	116.091		50	167.282	183.597
147	192.217	165.271		217	93.5954	115.763		51	166.213	185.833
148	192.567	164.285		218	93.441	115.32		52	165.069	188.442
149	192.87	163.752		219	93.773	116.363		53	165.666	191.045
150	193.436	163.018		220	93.7988	116.934		54	166.21	192.677
151	193.436	162.775		221	93.4884	116.598		55	167.357	194.735
152	193.437	160.967		222	93.4805	116.281		56	170.735	199.51
153	193.751	160.871		223	92.7349	116.224		57	172.533	201.77
154	194.036	161.149		225	93.1166	118.477		58	175.052	204.426
155	194.033	161.071		226	93.4943	118.366		59	176.911	206.247
156	194.169	161.458		227	93.7583	117.6		60	177.746	208.524
157	194.506	160.843		228	93.2198	117.587		61	176.734	213.286
158	195.371	160.531		229	93.2605	117.908		62	176.715	213.435
159	196.029	160.879		230	92.4044	118.034		63	172.723	220.316
160	196.807	160.768		231	92.086	118.271		64	169.156	223.84
161	197.372	161.185		232	91.0895	117.513		65	166.442	226.14
162	197.986	161.172		233	90.5083	116.917		66	164.128	228.879
163	198.414	161.468		234	91.533	117.107		67	163.109	229.931
164	198.972	162.261		235	93.3321	117.88		68	161.845	231.792
165	199.292	163.023		236	94.385	118.735		69	161.204	232.715
166	199.819	163.845		237	94.6373	119.097		70	160.14	234.13
167	200.055	164.034		238	94.4969	119.078		71	159.424	235.123
168	200.114	163.334		239	93.9664	118.118		72	163.219	246.032
169	200.074	162.48		240	93.2698	118.14		73	164.663	246.032
170	200.39	162.469		241	92.8697	117.277		0	78.7638	94.5226
171	200.349	162.172		242	92.0018	117.224		1	78.7508	93.9094
172	202.665	163.208		243	90.388	117.073		2	78.9173	93.73
173	202.933	163.208		244	88.3794	116.461		3	79.1335	93.4922
174	202.467	163.081		245	86.7837	116.243		4	78.9159	93.3025
175	203.112	163.306		246	85.3189	114.319		5	78.5751	92.9014
176	204.438	163.69		247	85.662	113.664		6	78.5799	92.4144
177	204.772	163.736		248	85.8607	112.675		7	78.3023	92.1921
178	205.359	163.239		249	86.1546	111.687		8	77.4925	92.2583
179	205.041	163.494		250	86.5771	111.347		9	76.4167	91.9957
180	204.54	162.232		251	87.525	110.006		10	75.3884	91.8581
181	203.929	160.718		252	88.2214	108.691		11	74.4457	91.4333
182	202.648	158.533		253	87.9397	108.464		12	73.8435	90.8748
183	202.46	158.259		254	87.4822	108.314		13	73.0971	90.7844
184	201.589	157.459		255	87.754	109.137		14	72.2391	90.4735
185	200.622	157.062		256	88.0639	109.555		15	72.2398	89.9377
186	200.308	157.187		257	88.5642	109.861		16	71.7173	89.4781
187	199.602	157.904		258	88.0051	110.265		17	71.7089	89.6083
188	198.929	158.907		259	87.8727	110.632		18	71.3599	89.3364
189	198.312	159.96		261	87.4205	115.312		19	70.9158	89.5307
190	197.988	160.574		262	86.9264	116.952		20	70.6348	89.5853
191	197.333	160.764		263	86.2066	118.491		21	70.4574	89.9222
192	196.162	160.419		264	86.599	119.476		22	70.1374	90.3659
193	195.107	159.779		265	87.5799	120.317		23	70.1004	90.5363
194	194.292	158.668		266	87.2082	120.661		24	69.7176	90.7114
195	192.945	158.003		267	87.4003	120.476		25	69.4783	90.9669
196	192.56	158.157		268	87.875	120.476		26	69.2367	91.3981
197	192.09	158.298		269	87.0605	120.942		27	68.919	91.5789
198	192.217	158.453		270	87.6919	120.612		28	68.7899	91.6399
199	190.892	157.949		271	91.5232	120.596		29	68.6748	91.8517
200	190.41	157.903		272	92.6353	120.121		30	68.3887	91.8784
201	190.238	158.135		273	94.6978	121.264		31	68.4025	92.3402
202	191.105	159.051		274	96.0925	122.021		32	68.3232	92.8514
203	193.218	160.598		275	96.7809	122.441		33	68.4349	93.1303
204	194.581	161.189		276	96.839	122.564		34	68.7671	93.4122
205	194.835	161.841		277	96.8138	122.831		35	69.0525	93.6466
206	196.174	162.299		278	96.3233	124.372		36	68.7042	94.0311
207	197.159	162.785		279	95.5313	126.047		37	68.2154	94.2012
208	197.964	161.895		280	93.7833	126.888		38	68.3874	94.1276
209	198.161	161.505		281	93.7671	128.32		39	69.0312	94.1984
210	198.887	161.296		282	93.7493	128.607		40	69.0661	94.1822
211	199.628	161.468		283	93.6947	128.94		41	68.6298	94.0809
212	200.099	161.672		284	94.5818	129.242		42	68.5983	94.253
213	200.155	161.512		285	97.9441	130.934		43	68.3823	94.6482
214	199.829	159.962		286	98.454	130.25		44	68.0171	94.9984
215	201.239	160.837		287	97.4227	129.63		45	67.7345	95.2141
216	202.287	162.02		288	95.4688	130.089		46	67.3762	95.6708
217	203.936	163.216		289	92.4814	129.989		47	67.5158	96.342
218	204.139	163.381		290	91.8741	129.61		48	67.9861	97.0856
219	203.358	163.012		291	90.3913	127.94		49	68.153	97.9383
220	203.574	163.386		292	89.6044	126.826		50	68.0379	98.6441
221	203.827	163.301		293	89.3437	125.673		51	68.2659	98.7977
222	203.971	163.767		294	88.2475	124.745		52	68.4003	99.873
223	204.431	161.739		295	87.0747	124.139		53	68.5127	100.228
224	205.038	160.59		296	86.6542	123.211		54	68.6094	100.622
225	205.399	160.787		297	86.9105	122.032		55	68.5739	101.257
226	205.594	160.344		298	84.4779	122.206		56	68.7634	101.775
227	206.169	159.157		299	83.5527	122.597		57	69.2007	101.609
228	207.318	157.815		300	82.6733	122.765		58	69.4581	101.702
229	207.932	156.99		301	83.8901	121.995		59	69.494	101.687
230	208.641	155.815		302	83.2481	122.968		60	69.8429	101.897
231	208.499	155.392		303	83.7874	123.925		61	70.1914	102.461
232	208.716	155.428		304	83.5876	123.905		62	70.4226	102.573
233	208.237	155.378		305	82.8976	123.297		63	70.9261	102.497
234	207.704	155.199		306	82.8324	123.27		64	71.5517	102.549
235	206.642	155.652		307	81.4681	122.457		65	71.8378	102.258
236	205.005	155.596		308	80.8274	123.852		66	72.0167	101.916
237	204.111	155.551		309	80.6043	124.9		67	71.6914	101.622
238	203.105	155.876		310	80.8182	124.625		68	72.0618	101.364
239	200.787	157.327		311	80.6895	124.51		69	72.8	100.761
240	197.765	160.052		312	80.9206	124.727		70	72.4211	100.736
241	196.331	160.47		313	81.1006	124.835		71	72.2725	100.51
242	196.025	160.194		314	81.3046	123.023		72	72.1821	100.803
243	195.62	159.227		315	80.4916	122.891		73	72.4525	100.794
244	195.114	158.914		316	81.3389	121.857		74	72.8843	101.148
245	194.348	158.053		317	82.2121	121.367		75	72.6503	101.884
246	192.969	158.981		318	82.7012	121.245		76	73.3112	101.582
247	191.826	159.111		319	83.2837	120.366		77	72.0525	100.965
248	191.28	158.773		320	83.3934	120.953		78	71.4771	101.638
249	190.161	159.451		321	83.8161	121.867		79	71.6723	101.848
250	189.274	160.008		322	84.1976	122.598		80	71.7935	101.855
251	188.449	160.256		323	84.9267	123.194		81	71.6775	101.897
252	188.533	160.377		324	86.0123	123.603		82	71.4967	102.253
253	189.019	160.505		325	86.2271	123.371		83	71.2065	102.515
254	188.407	161.617		326	87.6448	122.903		84	70.6731	102.717
255	188.081	162.162		327	88.2534	122.995		85	70.6096	103.253
256	187.962	163.729		328	87.8153	122.969		86	70.4449	104.016
257	188.034	165.02		329	87.8875	122.804		87	70.4365	103.959
258	187.204	165.3		330	87.8374	122.856		88	70.6582	104.493
259	186.35	164.957		331	89.1197	123.83		89	70.0397	104.787
260	184.988	165.965		332	90.013	124.825		90	69.7879	105.312
261	185.134	167.326		333	91.3118	126.911		91	69.7449	105.789
262	183.789	168.828		334	92.6501	127.45		92	69.571	106.066
263	183.36	170.114		335	93.8075	127.509		93	69.2391	106.04
264	183.139	170.246		336	95.3845	126.661		94	69.215	105.991
265	181.491	172.15		337	95.9501	127.742		95	68.9114	106.033
266	181.373	173.025		338	96.427	129.026		96	69.01	106.599
267	182.159	173.308		339	95.5691	131.028		97	68.7022	106.774
268	182.486	172.952		340	95.2977	132.028		98	68.628	106.625
269	183.272	173.095		341	94.668	132.264		99	68.5524	106.932
270	184.789	174.391		342	95.0654	132.336		100	68.3446	107.096
271	184.767	172.757		343	94.6239	133.016		101	68.6205	107.677
272	185.852	170.764		344	94.6057	133.719		102	68.9946	107.739
273	186.371	172.501		345	94.3973	134.775		103	69.6565	107.684
274	187.821	175.126		346	94.4827	134.099		104	69.94	107.849
275	188.613	175.287		347	94.1514	133.395		105	70.4418	107.982
276	189.614	173.884		348	93.161	132.236		106	70.9098	108.417
277	190.096	174.184		349	93.2155	129.612		107	71.5656	108.865
278	191.054	174.063		350	92.9014	128.585		108	72.4446	108.964
279	192.554	172.375		351	93.2182	127.805		109	73.2419	109.162
280	194.217	170.919		352	91.9987	127.705		110	73.9302	109.489
281	194.069	170.863		353	92.2618	127.491		111	74.4112	109.585
282	194.928	169.962		0	190.406	139.439		112	74.9177	109.541
283	195.118	168.627		1	190.319	139.415		113	75.6791	109.476
284	195.631	167.806		2	190.083	139.483		114	75.7891	109.735
285	195.55	167.612		3	190.418	139.27		115	75.6215	109.983
286	194.798	166.408		4	190.773	138.656		116	75.8856	110.174
287	195.904	166.904		5	191.116	138.323		117	76.4764	109.74
288	196.028	166.927		6	191.376	138.3		118	76.6952	110.023
289	194.681	166.66		7	192.108	138.416		119	76.7401	110.342
290	194.345	167.344		8	192.869	138.687		120	76.6764	110.795
291	195.535	167.351		9	193.923	138.736		121	76.6744	110.919
292	194.501	165.389		10	194.953	138.668		122	77.1075	110.856
293	194.048	164.364		11	196.026	139.073		123	77.4383	110.182
294	192.988	164.686		12	196.461	139.44		124	77.6616	109.856
295	191.963	166.02		13	196.394	139.085		125	77.7403	109.235
296	192.529	165.388		14	196.291	138.887		126	77.7501	109.017
297	192.175	164.648		15	196.127	138.868		127	77.9731	108.862
298	192.804	164.245		16	196.052	138.345		128	78.069	108.738
299	192.792	163.005		17	196.366	138.188		129	78.0593	108.536
300	192.925	161.114		18	196.096	137.43		130	77.8377	108.489
301	193.048	158.891		19	195.682	137.112		131	77.8728	108.826
302	193.024	158.207		20	195.455	136.805		132	78.3135	108.629
303	192.46	157.446		21	195.285	136.779		133	78.4772	108.59
304	192.428	156.645		22	195.008	136.754		134	78.674	108.627
305	191.75	154.703		23	195.15	136.617		135	78.6594	108.027
306	191.678	154.221		24	195.027	136.603		136	79.3384	107.89
307	191.542	152.51		25	195.141	136.688		137	78.7976	107.606
308	190.037	151.822		26	194.635	136.862		138	79.0173	107.109
309	190.11	151.181		27	193.41	137.505		139	78.6246	106.034
310	190.762	150.633		28	193.731	137.458		140	78.4592	105.066
311	190.708	150.365		29	193.653	137.407		141	78.0668	104.649
312	191.374	149.341		30	193.658	137.57		142	77.6798	104.217
313	191.124	149.477		31	193.52	138.033		143	77.4517	103.533
314	191.038	148.524		32	193.989	138.556		144	77.5775	102.422
315	190.918	148.003		33	194.181	139.456		145	77.4663	102.307
316	190.162	147.177		34	194.065	140.339		146	77.3821	101.751
317	190.369	146.635		35	194.183	140.911		147	77.2391	101.167
318	189.263	145.027		36	194.257	141.091		148	77.4716	100.409
319	189.378	145.224		37	194.374	141.443		149	77.0249	99.9225
320	188.98	145.115		38	194.109	141.583		150	76.698	99.9633
321	188.515	144.9		39	193.817	141.485		151	76.2854	100.187
322	187.763	145.045		40	193.483	141.274		152	76.0895	99.8776
323	186.609	144.871		41	193.448	141.489		153	75.9056	99.8917
324	185.361	145.424		42	193.598	141.425		154	75.9338	99.6425
325	184.243	145.76		43	193.839	141.312		155	75.4808	99.8274
326	183.287	145.748		44	194.16	140.965		156	75.296	99.8229
327	182.02	146.225		45	194.274	141.176		157	75.8571	99.5297
328	180.964	147.675		46	194.459	141.581		158	76.7098	98.9845
329	179.059	147.458		47	194.995	141.855		159	76.5539	98.3898
330	178.374	148.094		48	195.363	141.92		160	76.1739	98.0682
331	178.484	148.715		49	195.223	141.667		161	77.1366	97.4694
332	179.021	149.174		50	195.009	141.459		162	77.1593	97.8213
333	179.159	149.141		51	195.025	141.248		163	76.8023	97.8586
334	178.571	149.417		52	195.064	141.146		164	77.1784	98.0498
335	178.187	149.556		53	196.167	140.328		165	76.9598	98.0208
336	177.042	149.98		54	196.813	140.482		166	76.2567	98.0554
337	176.043	150.595		55	197.291	140.525		167	75.8095	98.169
338	175.667	151.166		56	197.752	140.519		168	75.3573	98.2508
339	173.91	151.436		57	197.97	140.634		169	73.9766	98.1821
340	174.361	152.864		58	198.528	140.701		170	72.9951	98.5659
341	173.894	153.854		59	199.418	140.508		171	72.4173	99.0415
342	174.154	154.223		60	200.259	140.401		172	71.5966	98.8938
343	175.053	155.352		61	200.855	140.268		173	71.4498	98.7482
344	174.607	155.713		62	201.24	139.997		174	71.6195	97.89
345	176.003	156.572		63	201.529	139.938		175	71.3725	97.9238
346	178.073	156.656		64	201.842	139.887		176	71.5755	97.4571
347	177.919	156.965		65	202.65	139.798		177	71.5777	97.0105
348	177.197	157.484		66	203.284	139.761		178	71.5323	97.0192
349	176.567	159.318		67	203.381	139.776		179	70.8123	96.8051
350	177.372	159.985		68	203.7	139.765		180	70.5946	96.7058
351	177.067	161.346		69	203.019	139.847		181	70.9465	96.6284
352	176.792	161.519		70	202.924	140.191		182	71.442	96.9741
353	176.177	161.711		71	202.515	140.391		183	71.3351	96.8206
354	174.473	162.292		72	202.296	141.12		184	71.049	96.3827
355	174.223	163.374		73	202.15	141.689		185	70.4564	94.3938
356	173.553	164.461		74	202.06	142.361		186	70.2608	94.0165
357	172.609	164.425		75	201.773	142.659		187	70.3863	93.7453
358	172.91	164.874		76	201.153	143.146		188	69.6128	93.0938
359	172.132	164.592		77	200.626	143.646		189	69.3184	92.8778
0	29.9377	66.1661		78	200.089	143.551		190	69.1807	91.5699
1	29.6536	66.3705		79	198.526	142.737		191	69.2251	91.6866
2	27.639	66.2288		80	197.933	142.562		192	68.8636	91.1417
4	28.5105	63.4597		81	196.891	142.812		193	68.5465	90.6938
5	26.5176	63.3144		82	196.136	143.781		194	68.2874	90.6323
6	25.9604	63.9891		83	195.99	143.963		195	67.798	90.1984
7	25.1574	64.488		84	196.367	144.252		196	67.6933	89.7697
8	24.6982	64.6864		85	196.624	144.339		197	68.2046	89.4661
9	22.6741	64.5519		86	196.706	144.718		198	68.7885	89.3967
10	24.234	63.7643		87	196.687	144.999		199	68.8298	88.8534
13	22.7602	64.6646		88	196.417	145.69		200	69.4968	88.6176
14	23.8939	66.5589		89	196.86	146.197		201	69.2305	88.4073
15	23.8271	67.0809		90	196.85	147.048		202	69.0919	87.9832
21	22.4118	68.3191		91	196.835	147.826		203	68.215	87.329
22	21.5219	69.2427		92	196.925	148.446		204	68.382	86.7954
23	21.6765	68.9649		93	197.189	149.007		205	70.1604	86.8057
24	21.2003	69.236		94	197.798	149.441		206	70.1551	86.2873
25	21.2159	69.1226		95	198.199	149.973		207	70.5154	87.3553
26	21.2937	69.9385		96	198.059	150.243		208	71.4011	88.3542
27	20.3605	69.8448		97	197.826	150.15		209	71.6396	89.2881
28	19.2544	69.5429		98	197.977	150.22		210	71.3234	88.7836
29	18.6884	69.4366		99	197.921	150.127		211	72.3077	89.5472
30	17.7377	69.5549		100	198.232	149.912		212	73.0355	90.7683
31	17.377	69.1287		101	198.554	149.566		213	72.4676	90.9067
32	16.6804	70.0274		102	198.523	149.18		214	72.5203	91.3581
33	15.4638	69.6313		103	198.344	148.917		215	72.1627	91.5607
34	15.452	69.317		104	198.438	148.318		216	72.1688	92.0067
35	14.5227	69.6146		105	198.222	148.254		217	71.6759	93.2908
36	14.779	68.6591		106	197.628	148.524		218	70.9386	94.4012
42	13.2033	66.5844		107	197.579	148.067		219	70.7717	94.5424
43	13.7056	64.9099		108	197.538	147.888		220	70.7069	95.0074
63	19.0071	66.2651		109	197.335	147.398		221	70.9297	94.6653
64	19.701	66.3563		110	197.215	147.051		222	71.1373	95.0755
65	20.1232	65.7971		111	197.111	147.034		223	70.6007	95.1645
66	20.6495	65.7294		112	197.388	146.3		224	70.5524	96.9703
67	20.5908	65.0452		113	197.77	146.276		225	70.7759	97.8429
68	20.4263	64.5315		114	197.872	146.3		226	70.9479	98.4602
69	20.0373	63.9334		115	198.379	146.058		227	70.5588	98.1936
70	19.8228	62.2921		116	198.755	146.059		228	70.3515	98.2007
71	20.0315	61.6339		117	198.315	146.244		229	69.8565	98.5092
72	19.8233	60.9415		118	197.983	146.394		230	69.6691	98.1287
73	20.1713	60.6758		119	197.554	146.897		231	69.1247	98.2031
74	20.4146	60.4852		120	197.27	147.134		232	69.2041	99.1152
75	20.5406	60.0409		121	197.553	147.109		233	68.8746	100.185
76	20.6271	59.5194		122	197.526	147.19		234	68.3532	100.324
77	20.8512	58.5085		123	197.548	147.573		235	67.9182	100.816
78	20.8368	57.9009		124	197.414	147.739		236	67.7424	100.891
79	21.1007	57.7145		125	197.506	147.544		237	67.9883	100.92
80	20.7623	57.8629		126	197.642	147.359		238	67.4826	101.352
81	20.1829	58.0267		127	197.561	147.498		239	66.998	101.546
82	20.2326	58.2861		128	197.403	147.109		240	66.3435	102.322
83	20.9051	58.5055		129	197.323	147.523		241	66.0801	102.689
84	20.9197	58.9704		130	196.843	147.26		242	65.7635	102.623
85	20.4057	58.8122		131	196.285	147.272		243	65.359	102.701
86	20.0686	58.3297		132	195.781	147.16		244	65.1578	103.498
87	19.6384	58.2723		133	195.57	147.15		245	63.8929	103.831
88	19.4311	58.5885		134	195.099	147.356		246	63.8781	103.818
89	21.3806	58.9619		135	194.81	147.274		247	63.499	104.023
90	20.884	58.4775		136	195.354	147.362		248	62.973	103.884
91	21.2408	58.8313		137	195.237	147.574		249	62.3767	103.517
92	20.9151	58.6949		138	195.178	147.875		250	61.6954	102.986
93	20.7636	58.6258		139	195.17	148.036		251	61.3088	103.381
94	21.3256	58.6924		140	194.241	148.277		252	60.9701	103.67
95	21.2098	58.789		141	193.829	148.508		253	60.8831	103.893
96	20.9765	59.0493		142	193.28	148.593		254	60.7532	104.372
97	21.3015	59.3335		143	192.668	148.669		255	60.9777	104.582
98	21.2071	59.0856		144	192.514	148.664		256	61.2296	104.385
99	21.1603	59.0679		145	192.216	148.744		257	60.8197	105.205
100	21.8667	59.6823		146	191.673	148.912		258	60.4475	105.845
101	22.1896	59.7653		147	191.355	149.22		259	59.8278	106.043
102	22.1171	59.6204		148	191.374	149.263		260	59.4557	105.713
103	22.2994	59.957		149	191.319	149.442		261	58.8285	106.336
104	22.3406	60.0594		150	189.338	150.37		262	58.9569	106.836
105	22.7198	60.0499		151	189.117	149.931		263	58.9088	107.162
106	23.3758	60.3945		152	188.52	149.793		264	58.5261	107.074
107	23.655	60.9609		153	187.84	149.423		265	57.8966	106.863
108	24.1433	61.0511		154	187.682	149.312		266	57.6429	106.461
109	24.4431	61.5303		155	187.362	149.082		267	56.9181	105.993
110	24.8521	61.6825		156	187.414	148.652		268	56.8931	106.101
111	25.2058	61.7803		157	187.523	148.347		269	56.5449	105.948
112	25.5788	61.6277		158	187.618	147.696		270	56.2013	105.831
113	27.6352	61.7955		159	187.239	147.296		271	55.6502	106.815
114	28.3735	61.7958		160	186.913	147.267		272	55.4055	107.3
115	28.4959	61.7221		161	186.155	147.474		273	54.9753	106.901
116	28.3334	62.0477		162	185.737	147.463		274	54.7621	106.886
117	28.6345	61.879		163	185.415	147.387		275	54.4734	107.098
118	28.3163	61.5683		164	185.041	147.277		276	53.7178	107.758
119	28.9205	61.5601		165	184.137	146.948		277	52.5579	108.177
120	29.4201	61.3965		166	184.185	147.346		278	52.2065	108.659
121	29.7305	60.3453		167	184.293	147.389		279	51.9141	109.151
122	29.8269	60.3972		168	184.11	147.416		280	51.5895	109.514
123	30.2683	60.3778		169	184.776	147.729		281	51.4119	109.865
124	30.9911	60.003		170	185.54	147.646		282	52.0532	110.449
125	31.5757	59.9404		171	185.677	147.66		283	52.2255	110.064
126	32.2837	60.2572		172	185.731	147.947		284	52.5514	109.94
127	31.3574	60.1632		173	185.145	147.823		285	51.9339	109.498
128	31.2964	60.1164		174	184.8	147.773		286	52.1808	109.152
129	31.4242	59.6099		175	184.412	147.646		287	52.091	109.151
130	30.4637	60.1924		176	184.203	148.919		288	52.4984	108.897
131	30.9846	59.9398		177	183.825	149.247		289	52.2025	108.592
132	31.3831	60.7639		178	184.067	148.899		290	52.1145	108.797
133	31.1686	60.4518		179	184.111	148.555		291	51.7922	108.231
134	31.591	60.3305		180	184.602	148.66		292	51.4491	108.122
135	31.3248	59.8382		181	184.587	148.498		293	51.444	107.857
136	31.6139	59.5729		182	184.876	147.761		294	51.4072	107.699
137	31.4527	59.7999		183	184.589	147.46		295	50.7391	108.37
138	31.4457	60.1248		184	184.471	147.017		296	50.1904	108.244
139	31.3649	60.0167		185	184.53	147.321		297	50.1582	107.351
140	31.3088	59.6997		186	184.214	147.16		298	49.4995	107.006
141	30.8002	60.1996		187	184.762	146.847		299	49.1529	107.068
142	30.4548	60.4529		188	184.33	146.835		300	48.7136	107.311
143	29.6556	60.6439		189	184.181	147.052		301	49.2485	107.416
144	29.8226	60.8097		190	183.015	147.928		302	48.768	107.04
145	29.2402	61.7311		191	181.434	146.914		303	47.783	105.888
146	29.0945	62.0865		192	181.473	146.3		304	48.6557	107.132
147	29.0078	62.3188		193	181.163	145.745		305	48.6143	107.255
148	28.5211	62.5397		194	181.035	145.433		306	48.2213	106.549
149	28.0896	63.0108		195	180.989	147.243		307	48.8826	106.296
150	27.6381	63.8734		196	181.368	149.275		308	48.174	106.6
151	26.7582	64.1679		197	181.5	150.846		309	48.9729	106.444
152	26.0938	64.4041		198	180.541	151.38		310	48.5838	106.322
153	26.4639	64.341		199	180.609	151.086		311	49.5425	105.501
154	26.6135	64.4868		200	180.219	151.429		312	49.4441	105.295
155	26.9607	64.0194		201	180.737	150.691		313	49.8833	104.998
156	26.6587	64.1496		202	180.478	151.585		314	50.3635	104.691
157	25.6161	64.5286		203	180.633	150.725		315	50.5771	104.471
158	25.576	65.8922		204	179.922	151.06		316	50.514	104.888
159	25.2012	65.7029		205	180.343	150.948		317	51.204	105.201
160	25.298	66.0591		206	180.739	151.284		318	51.476	105.01
161	25.0341	66.5462		207	180.861	151.532		319	51.9355	105.329
162	24.674	66.0834		208	180.699	151.018		320	52.2421	105.572
163	24.6366	66.9731		209	179.894	150.91		321	52.0925	106.027
164	25.1912	67.804		210	181.075	150.407		322	52.0906	106.525
165	26.1576	69.1841		211	181.331	150.051		323	51.4623	106.733
166	26.546	69.1792		212	181.158	149.731		0	216.357	108.642
167	27.5788	69.2261		213	181.099	149.522		1	216.62	108.587
168	27.6967	70.8846		214	181.589	149.942		2	216.819	108.595
169	28.2135	71.164		215	182.415	149.656		3	216.925	108.379
170	27.838	71.2868		216	183.038	149.141		4	217.124	108.477
171	28.5774	70.4592		217	183.167	149.673		5	217.123	108.607
172	29.4635	69.8223		218	183.541	149.196		6	217.44	108.307
173	29.6112	69.7147		219	183.476	149.647		7	217.543	108.173
174	29.528	69.7214		220	183.874	149.626		8	217.666	107.834
175	29.8334	69.5743		221	183.949	149.309		9	217.694	108.25
176	29.8094	69.2175		222	182.522	149.558		10	218.016	108.229
177	30.3203	69.034		223	181.059	149.752		11	218.336	107.181
178	30.7291	68.8563		224	180.797	149.748		12	218.105	106.759
179	30.798	67.8157		225	180.654	149.901		23	220.829	110.095
180	31.5848	67.7452		226	180.481	150.347		24	221.018	110.519
181	32.325	67.825		227	181.219	151.288		25	220.856	110.522
182	32.9638	67.6511		228	181.379	151.902		26	220.791	110.247
183	33.5034	67.408		229	180.819	152.811		27	220.662	109.696
184	34.417	67.4634		230	181.025	155.064		28	220.589	109.115
185	35.1002	66.8425		231	180.642	155.385		29	220.402	108.989
186	35.6453	66.8609		232	180.216	156.186		30	220.044	108.845
187	36.1993	66.3834		233	179.634	156.179		31	219.515	108.237
188	36.6782	66.3882		234	179.028	155.795		32	219.551	107.406
189	37.7275	66.0516		235	179.746	156.725		33	219.658	107.615
190	37.6502	65.8238		236	179.23	156.226		34	219.847	107.256
191	38.3464	65.6761		237	178.731	153.802		35	220.221	106.293
192	38.0828	65.3718		240	182.999	151.041		36	220.36	105.87
193	37.8855	65.3014		241	183.992	152.171		37	220.41	105.868
194	38.1454	64.7771		242	184.572	152.173		38	220.335	105.489
195	37.7287	64.5258		243	185.145	150.983		39	220.211	105.283
196	38.0874	64.4458		244	185.979	150.624		40	219.866	105.213
197	38.3625	63.8155		245	185.611	148.331		41	219.976	105.66
198	39.2002	63.312		246	185.624	147.211		42	220.264	106.209
199	38.951	62.7795		247	185.345	147.281		43	220.037	106.301
200	38.7492	62.1465		248	186.02	148.035		44	220.188	106.473
201	38.7393	61.4797		249	186.476	148.117		45	220.079	106.523
202	37.583	61.1163		250	186.346	147.616		46	220.024	106.687
203	35.4667	60.8375		251	186.927	147.824		47	219.543	107.012
204	35.5577	60.6994		252	188.922	147.299		48	219.129	107.583
205	35.9935	61.1741		253	187.281	147.307		49	219.123	107.87
206	35.9428	61.422		254	187.351	148.087		50	219.385	107.457
207	35.5147	60.3458		255	188.434	147.615		51	219.718	106.794
208	34.9373	60.4591		256	188.515	148.082		52	219.861	106.564
209	34.1348	60.3438		257	188.653	149.141		53	219.751	106.684
210	34.5818	60.3852		258	189.257	148.671		54	219.558	107.22
211	33.9663	59.9901		259	188.6	149.141		55	219.012	107.925
212	34.7726	59.6949		260	188.361	149.497		56	219.063	108.313
213	33.9038	59.0397		261	188.262	148.381		57	218.772	108.32
214	33.7702	58.8563		262	188.392	148.218		58	218.78	107.947
215	32.4541	57.9846		263	187.96	146.593		59	218.488	108.058
216	31.2528	57.137		264	188.665	146.193		60	218.073	108.205
217	30.8957	57.1496		265	188.227	146.093		61	218.473	107.257
218	30.6848	57.2133		266	188.005	144.491		62	218.002	107.303
219	30.9875	56.9577		267	187.799	143.472		63	217.828	107.554
220	30.4162	56.8149		268	186.983	142.549		64	217.532	107.486
221	29.73	56.2394		269	186.754	142.473		65	217.79	107.354
222	29.6481	56.3775		270	187.029	141.924		66	217.911	107.27
223	28.4975	56.1826		271	186.817	142.232		67	218.226	107.18
224	27.72	57.0658		272	187.284	141.622		68	218.236	107.171
225	26.3471	57.148		273	187.162	141.782		69	217.94	107.349
226	26.4546	57.6519		274	186.976	141.379		70	218.111	107.431
227	26.119	58.4715		275	187.36	141.246		71	218.251	107.376
228	25.6708	58.7117		276	187.252	141.446		72	217.661	107.084
229	25.3431	58.7614		277	186.817	141.389		73	217.637	107.198
230	25.9592	59.5238		278	186.785	141.989		74	217.855	107.149
231	25.5076	59.1832		279	188.097	142.333		75	217.85	106.894
232	25.9988	59.6077		280	189.57	142.17		76	218.678	106.539
233	26.095	60.1317		281	187.522	141.926		77	218.831	106.712
234	26.2143	60.6049		282	187.905	142.477		78	218.981	106.591
235	26.8418	60.6235		283	190.241	143.127		79	219.408	106.467
236	27.0754	60.0954		284	191.783	142.41		80	218.984	106.21
237	26.6603	59.5954		285	192.705	142.588		81	219.12	106.758
238	27.2479	60.7053		286	193.312	141.983		82	218.543	106.449
239	27.1041	59.5462		289	195.728	143.36		83	217.787	106.761
240	27.1083	59.6444		290	195.856	143.59		84	217.549	106.475
241	26.5297	60.4182		0	31.136	160.085		85	216.744	106.375
242	25.774	60.7281		1	31.3071	160.133		86	215.77	105.844
243	26.1069	61.91		2	31.3934	160.116		87	214.826	106.145
244	24.7268	62.304		3	31.6174	159.857		88	214.26	106.554
245	23.8529	62.3424		4	31.7319	159.522		89	213.81	106.428
246	22.8917	62.3822		5	31.7971	159.251		90	213.529	106.863
247	23.829	61.9868		6	31.7692	159.072		91	213.203	106.988
248	23.9278	61.6616		7	31.7162	158.903		92	213.085	107.105
249	24.3561	60.8796		8	31.6644	158.666		93	213.137	107.724
250	23.763	59.9761		9	31.3833	158.965		94	213.314	108.096
251	23.4993	59.672		10	31.3895	159.084		95	212.94	107.641
252	22.5968	57.6829		11	31.4526	159.23		96	212.812	107.878
253	22.9561	58.5903		12	31.6453	159.096		97	213.783	107.604
254	22.0919	57.6502		13	31.9262	158.822		98	214.287	107.485
255	22.8794	58.2381		14	32.266	158.644		99	214.492	107.227
256	23.0391	57.2595		15	32.6253	158.595		100	214.512	106.986
257	22.9145	58.0382		16	33.2048	158.434		101	214.6	106.955
258	23.1867	58.5131		17	33.3478	158.388		102	214.751	106.76
259	22.9477	59.2186		18	33.5431	158.38		103	214.319	107.063
260	23.2427	58.6365		19	33.3352	158.621		104	214.717	107.04
261	22.8115	57.5213		20	33.2677	158.788		105	214.387	106.859
262	23.3288	57.528		21	33.191	158.573		106	214.966	107.254
263	23.0616	56.4953		22	32.9738	158.225		107	216.332	108.266
264	23.099	56.8718		23	32.6992	158.186		108	219.311	109.621
265	24.0104	56.5396		24	32.3161	158.172		109	220.978	110.139
266	24.8137	55.8967		25	32.0137	158.394		110	221.541	109.658
267	25.7222	54.6762		26	31.7445	158.643		111	221.885	109.795
268	26.4324	55.0805		27	31.8584	158.961		112	222.122	110.729
269	26.3174	55.2991		28	31.9314	159.332		113	221.852	111.633
270	27.8348	56.3436		29	32.0395	159.293		114	220.792	112.055
271	27.1793	56.5696		30	31.8487	159.076		115	220.975	115.386
272	27.7858	57.645		31	31.5774	158.772		116	220.277	116.417
273	28.0201	57.0653		32	31.3159	158.447		117	220.629	118.216
274	28.3918	57.3696		33	30.9162	157.862		118	219.844	120.898
275	29.1749	57.6111		34	30.6869	157.627		119	219.77	120.946
276	29.3951	57.6576		35	30.6048	157.432		120	215.818	118.831
277	29.6296	57.4123		36	30.4345	157.294		121	215.946	118.819
278	30.0104	57.9693		37	30.3391	157.406		122	217.319	118.482
279	30.3334	57.6669		38	30.3247	157.689		123	217.587	116.817
280	30.5128	57.2692		39	30.1449	157.55		124	217.313	116.118
281	30.9901	56.6984		40	30.1488	157.586		125	216.964	115.531
282	29.923	57.0572		41	29.9582	157.603		126	216.562	115.03
283	29.7212	57.5283		42	29.6597	157.65		127	216.604	114.95
284	29.5303	55.5846		43	29.1845	157.78		128	216.573	114.705
285	29.7762	55.8412		44	29.2355	157.838		129	216.948	115.153
286	29.0396	56.7309		45	29.4114	157.901		130	216.41	115.229
287	29.7122	56.56		46	29.5371	158.113		131	216.193	114.749
288	30.0033	56.5127		47	29.3506	157.948		132	215.855	114.214
289	31.2325	55.4284		48	29.4032	158.017		133	215.498	113.142
290	30.4536	56.9186		49	29.6454	158.165		134	215.376	112.321
291	30.0592	57.3699		50	29.7309	158.299		135	214.876	111.913
292	28.8661	57.5345		51	29.456	158.098		136	215.336	110.788
293	28.8764	58.1813		52	29.2333	158.064		137	215.666	110.731
294	28.7657	59.1882		53	29.0194	158.067		138	215.131	109.841
295	29.5044	60.7417		54	29.4063	158.063		139	215.021	108.417
296	29.2947	60.5137		55	29.4859	158.296		140	214.455	107.42
297	29.0346	60.4163		56	29.6256	158.342		141	214.054	107.316
298	27.8446	60.3249		57	29.868	158.517		142	213.14	106.726
299	27.5047	60.3198		58	29.9758	158.472		143	213.479	106.61
300	26.8641	60.2563		59	30.211	158.652		144	213.271	106.254
301	25.4598	60.0077		60	30.0869	159.146		145	213.06	106.412
302	25.3997	59.9148		61	29.9088	159.483		146	212.943	106.177
303	24.9845	60.2083		62	30.0489	159.556		147	213.068	105.361
304	24.6852	60.3322		63	29.9736	159.427		148	212.605	105.398
305	24.6911	59.493		64	29.8796	159.326		149	213.366	105.466
306	24.7195	59.1423		65	30.001	159.188		150	213.839	105.471
307	25.8451	58.035		66	29.9566	159.371		151	213.925	105.846
308	25.1889	58.3781		67	29.8168	159.555		152	213.974	105.676
309	25.0286	58.671		68	29.8386	159.952		153	213.756	105.549
310	25.3736	58.1488		69	29.8973	160.076		154	213.14	105.771
311	25.6392	59.6301		70	30.0077	160.192		155	213.746	105.978
312	26.2862	59.5329		71	30.0606	160.608		156	213.736	106.281
313	26.6462	60.293		72	29.911	161.146		157	213.186	106.319
314	25.2407	59.3918		73	30.1699	162.017		158	213.054	106.143
315	25.0847	58.7393		74	30.1805	162.495		159	212.898	106.731
316	25.3074	58.6911		75	30.0303	162.626		160	212.957	106.922
317	26.6966	56.5161		76	29.8564	162.798		161	213.107	106.954
318	26.7539	53.9863		77	29.6798	162.671		162	212.737	107.75
319	25.8784	53.2389		78	29.2986	162.962		163	212.943	108.394
320	26.4855	52.0232		79	29.1674	162.836		164	213.114	108.891
321	27.4276	50.9217		80	29.1595	163.123		165	213.661	109.606
322	26.945	51.5881		81	29.2626	163.364		166	215.622	110.24
323	24.588	50.7535		82	29.0655	163.681		167	216.265	110.059
324	22.2966	49.7228		83	28.8424	163.899		168	217.254	110.163
325	20.5025	50.5563		84	27.9785	163.925		169	218.388	110.192
326	21.908	50.6274		85	27.6394	164.221		170	219.145	110.907
327	21.0621	49.3537		86	27.4324	164.705		171	220.741	110.489
328	21.8313	48.9474		87	27.4929	164.938		172	220.881	110.581
329	21.1849	49.0241		88	27.4602	164.605		173	220.455	110.204
330	23.1296	50.8232		89	27.0952	164.26		174	220.79	110.13
331	21.5911	50.925		90	26.67	164.378		175	221.614	110.686
332	23.3793	53.1526		91	26.7026	163.789		176	221.498	109.897
333	21.3157	54.7071		92	26.8613	163.872		177	222.17	109.924
334	21.0824	56.2301		93	26.6831	163.496		178	223.45	109.656
335	20.8877	57.1249		94	26.5592	163.141		179	223.433	110.245
336	21.9354	57.9599		95	26.8099	162.579		180	224.733	110.572
337	21.9446	58.1477		96	26.99	162.123		181	224.797	111.147
338	20.8914	56.8574		97	26.7377	162.041		182	225.005	111.459
340	17.7729	56.9189		98	26.4647	161.572		183	225.435	111.399
341	15.9957	55.1171		99	26.5041	161.188		184	224.463	111.094
342	14.1245	54.8594		100	26.5973	161.247		185	223.968	110.837
343	13.4257	54.9024		101	26.6342	161.307		186	223.092	110.456
344	11.2806	55.9494		102	27.0036	161.44		187	223.676	110.676
345	10.9522	55.5648		103	27.6716	161.711		188	222.46	110.98
0	122.786	12.3463		104	28.0497	161.73		189	223.247	110.102
1	124.219	13.0071		105	29.1	162.042		190	222.342	110.169
2	125.48	13.3039		106	30.0008	162.63		191	221.867	111.179
3	126.426	13.5286		107	30.7416	163.19		192	222.103	110.279
4	127.043	13.723		108	31.2563	163.621		193	221.869	110.625
5	127.464	13.3701		109	31.4967	163.848		194	222.277	111.025
6	127.925	13.4742		110	31.9711	163.831		199	221.692	109.673
8	128.771	17.3994		111	31.936	163.881		200	221.24	110.088
9	128.454	14.6808		112	32.1084	163.862		201	220.357	109.488
10	128.651	14.619		113	32.2419	163.832		202	219.964	109.989
11	129.332	13.7902		114	32.2285	164.465		203	219.757	110.313
12	129.751	14.5977		115	31.919	164.537		204	219.361	109.762
13	130.067	15.2086		116	32.3568	164.432		205	219.829	109.42
14	130.423	15.9172		117	32.4558	164.384		206	219.222	108.684
15	130.589	15.9063		118	32.5239	164.201		207	218.763	107.887
16	130.874	16.3386		119	32.7528	164.375		208	216.132	106.686
17	131.285	16.909		120	32.9603	164.358		209	217.913	107.866
18	131.586	17.5712		121	33.2312	164.126		210	215.919	106.776
19	132.603	17.7567		122	33.5207	163.938		211	215.331	106.499
20	133.502	18.1453		123	32.8319	164.797		213	214.265	106.287
21	134.261	18.3379		124	32.7154	164.412		214	214.127	106.26
22	135.337	18.678		125	32.9901	164.829		215	213.068	105.567
23	137.572	18.7962		126	32.6871	164.7		216	212.27	106.083
24	138.913	18.7833		127	33.0235	165.077		217	212.028	106.176
25	139.247	19.1551		128	33.5428	164.777		221	211.64	107.442
26	138.99	21.4334		129	33.8198	165.083		222	212.021	108.384
27	138.616	23.7368		130	33.2052	165.179		223	212.413	110.137
28	137.673	24.4981		131	33.1387	165.124		224	212.948	110.418
29	137.842	24.9649		132	33.0753	165.157		225	212.193	110.367
30	137.869	25.3995		133	33.0599	165.609		226	211.534	110.441
31	138.088	25.2869		134	33.7015	165.277		227	211.668	111.402
32	138.131	25.3282		135	34.3226	165.634		228	210.729	111.394
33	138.754	25.2184		136	34.3292	165.36		229	210.34	111.631
34	138.969	25.8304		137	34.6906	166.801		230	210.136	111.88
35	139.004	26.4338		138	34.2431	166.217		231	209.749	111.867
36	139.459	26.7884		139	33.76	165.526		232	210.176	111.926
37	140.291	26.9322		140	33.3808	165.278		233	211.38	111.648
38	139.599	27.8127		141	32.7052	164.699		234	211.265	112.055
39	140.14	27.4958		142	32.2845	164.051		235	210.185	112.429
40	140.286	27.4668		143	31.7675	163.219		236	211.029	111.575
41	139.893	27.5495		144	31.3971	162.705		237	210.822	112.431
42	139.687	28.012		145	32.0654	162.182		239	211.392	112.007
43	139.939	27.8442		146	32.4281	161.356		240	211.321	111.975
44	141.27	26.3427		147	32.8431	161.294		242	211.684	113.159
45	142.861	24.745		148	32.4725	161.22		243	212.507	114.153
46	144.786	23.5151		149	31.4966	162.413		244	212.925	114.646
47	145.901	23.5928		150	31.3571	162.932		245	212.237	115.261
55	143.01	47.0413		151	31.6689	162.556		246	212.217	115.829
56	142.798	47.0779		152	31.0391	162.312		260	214.294	116.076
57	142.907	47.0628		153	28.3055	163.773		261	213.065	116.093
58	142.551	47.0105		154	26.9236	164.102		262	213.359	116.166
59	142.774	47.5523		155	26.1445	163.919		263	213.188	115.982
60	142.479	48.3729		156	25.551	164.101		264	213.742	116.369
61	142.81	49.1937		157	24.1691	163.288		265	213.735	116.75
62	142.62	49.5691		158	24.0182	164.38		266	214.166	116.648
63	143.16	49.8289		159	24.2535	164.995		267	214.556	116.709
64	143.136	50.1608		160	24.4954	164.986		268	214.729	116.512
65	142.845	51.7699		161	25.1976	165.464		270	215.53	116.04
66	142.649	51.5083		162	25.1525	164.247		271	216.168	114.965
67	143.06	52.2373		163	25.4575	164.41		274	215.502	116.586
68	142.765	52.655		164	25.3819	164.223		275	215.505	116.586
69	142.94	52.7678		165	25.378	164.261		276	214.693	116.42
70	142.676	52.4744		166	25.0866	164.398		277	216.413	116.739
71	142.88	53.1319		167	25.2031	163.727		278	216.402	116.316
72	143.083	53.8851		168	25.3251	164.26		279	217.782	115.612
73	142.998	54.6634		169	25.5699	163.744		280	217.777	115.029
74	143.065	55.03		170	25.6195	164.151		281	217.966	116.291
75	143.365	55.3645		171	25.9128	164.601		282	218.337	116.782
76	143.445	55.1378		172	26.0319	164.872		283	219.221	115.437
77	143.576	55.025		173	25.8753	165.187		284	218.924	116.51
78	143.62	54.8013		174	27.0323	164.982		285	218.897	116.725
79	143.134	55.169		175	26.8112	165.076		286	219.738	115.63
80	142.95	55.2577		176	27.3168	165.547		287	219.538	116.958
81	142.494	54.9958		177	26.5636	165.145		288	220.31	116.929
82	142.012	54.0313		178	26.9332	165.348		289	218.934	116.97
83	142.002	53.2123		179	27.2133	165.847		290	219.347	116.869
84	142.394	53.285		180	27.8149	165.005		291	220.268	116.311
85	142.239	53.0201		181	27.7502	163.168		295	218.313	116.153
86	142.163	52.6391		182	30.4119	167.069		296	217.569	115.743
87	142.319	52.7271		183	30.5341	165.45		297	219.392	115.805
88	142.299	52.5508		184	30.6063	163.997		298	220.25	115.132
89	142.412	52.3887		185	31.3499	161.712		301	220.009	116.553
90	142.564	52.4979		186	31.6785	160.716		302	220.407	116.842
91	142.726	52.6684		187	32.5301	161.906		303	219.671	116.733
92	144.084	51.9717		188	34.6739	162.869		304	224.142	115.897
93	145.406	51.4152		189	34.4232	164.426		305	219.236	118.106
94	146.314	51.9219		190	33.1268	163.758		306	218.772	118.42
95	146.925	52.6618		191	33.7705	165.179		307	222.393	118.019
96	146.837	52.8039		192	32.8885	164.312		308	226.101	116.373
97	146.73	52.6371		193	33.1059	164.087		309	223.289	116.862
98	145.977	52.7326		194	33.1899	163.786		313	222.449	116.711
99	146.666	53.3449		195	32.7012	165.271		314	224.024	116.759
100	148.052	52.1053		196	34.6796	164.599		315	227.663	116.658
101	148.167	51.9537		197	37.6092	165.868		316	228.055	115.525
102	148.125	51.3421		198	38.1312	165.938		0	112.568	162.86
103	148.482	51.8043		199	37.8911	166.271		1	113.818	162.518
104	148.665	51.7954		200	37.1718	165.642		2	114.25	163.126
105	148.815	51.3938		201	36.9668	165.915		3	113.839	163.125
106	149.226	51.1285		202	36.5349	165.959		4	113.359	162.974
107	149.789	50.9418		203	35.2403	166.72		5	113.36	163.366
108	150.632	50.8812		204	34.6127	167.541		6	113.588	163.798
109	151.089	50.8567		205	34.3341	168.424		7	113.543	164.272
110	151.95	50.6685		206	33.8099	168.396		8	113.397	164.577
111	152.295	50.717		207	33.7106	166.219		9	113.379	164.891
112	153.041	50.4774		208	33.1982	165.935		10	113.449	164.876
113	153.329	50.736		209	33.1407	165.743		11	113.397	165.006
114	153.894	51.7946		210	34.2137	164.408		12	112.987	164.105
115	154.29	51.9455		211	33.6749	164.315		13	113.091	162.66
116	154.739	51.923		212	33.3727	163.342		14	112.443	162.259
117	155.408	51.6236		213	33.4122	162.813		15	112.125	161.708
118	155.733	51.2478		214	35.0074	164.447		16	109.26	161.171
119	155.95	51.0575		215	35.8868	164.552		17	109.405	161.371
120	155.809	50.877		216	36.3047	164.986		18	108.644	161.053
121	156.41	50.5583		217	36.3929	164.836		19	107.677	160.67
122	156.74	50.1346		218	37.2236	164.357		20	108.5	161.018
123	156.844	49.9964		219	37.4851	165.428		21	109.195	160.859
124	157.172	50.3158		220	36.3755	165.052		22	108.686	161.302
125	156.694	50.3771		221	35.3773	163.256		23	108.846	160.584
126	156.49	50.1727		222	35.359	164.049		24	108.701	160.878
127	156.162	50.4803		223	35.4398	163.241		25	109.6	160.977
128	155.518	50.1898		224	35.7501	163.503		26	109.922	160.876
129	154.883	49.5934		225	35.1094	162.254		27	109.552	160.953
130	154.411	48.922		226	35.1458	161.791		28	109.314	161.411
131	154.279	49.005		227	35.6965	161.871		29	109.465	161.452
132	153.961	49.3682		228	36.392	161.754		30	109.343	161.586
133	153.307	48.9491		229	36.8872	162.323		31	108.964	162.451
134	152.429	48.462		230	37.0382	163.211		32	108.754	163.401
135	151.42	48.7062		231	36.5943	162.685		33	107.483	164.906
136	151.427	49.3842		232	37.0795	163.202		34	107.306	165.115
137	150.945	49.969		233	36.7669	163.219		35	106.77	165.991
138	151.419	50.5845		234	36.1254	163.415		36	107.129	166.746
139	150.984	50.431		235	34.5867	162.38		37	107.333	166.825
140	150.909	49.7475		236	34.8722	162.325		38	107.799	167.973
141	151.026	49.7781		237	35.2228	162.12		39	108.489	168.51
142	151.328	49.4588		238	36.458	162.35		40	108.561	168.718
143	151.394	49.2648		239	36.877	162.12		41	109.218	169.583
144	151.238	48.7701		240	35.7019	162.258		42	109.456	170.134
145	150.922	48.4404		241	35.2654	162.467		43	109.125	171.877
146	150.438	48.864		242	36.6674	162.519		44	107.889	173.113
147	150.512	50.0301		243	36.7587	162.863		45	106.99	173.732
148	150.307	50.2565		244	37.1315	163.359		46	107.222	173.965
149	149.644	50.6156		245	36.6242	163.668		47	107.446	174.931
150	148.196	51.6037		246	36.7164	163.982		48	107.139	175.484
151	147.429	52.1333		247	37.7143	164.462		49	105.345	175.906
152	146.637	52.2605		248	36.7196	164.831		50	103.719	175.843
153	147.157	52.0398		249	37.3355	165.116		51	103.366	175.61
154	146.768	51.9728		250	36.958	164.699		52	103.13	175.935
155	145.981	51.7451		251	37.2271	164.964		53	102.372	176.302
156	145.029	51.3433		252	36.6476	164.588		54	101.897	176.691
157	144.959	51.1885		253	36.1091	164.966		55	101.226	177.072
158	145.285	51.0684		254	36.1888	164.768		56	100.519	177.459
159	144.951	50.8434		255	36.0675	164.74		57	100.101	177.942
160	144.89	50.3111		256	34.6135	165.54		58	99.4178	178.672
161	145.019	49.3991		257	37.7383	164.07		59	98.2032	179.156
162	144.433	48.6885		258	37.3902	164.85		60	98.638	179.149
163	142.782	49.0173		259	37.9698	164.643		61	97.8896	179.237
164	144.451	48.2677		260	34.7023	165.993		62	96.5628	179.634
165	144.243	48.2847		261	34.1353	166.064		63	96.3216	179.905
166	144.651	48.0634		262	34.5616	165.548		64	97.1419	180.439
167	145.365	46.46		263	36.1117	164.863		65	98.3086	180.428
168	145.563	45.799		264	35.0422	165.496		66	99.2931	180.759
169	146.07	44.3609		265	33.2138	166.424		67	99.7116	180.927
170	146.872	43.4432		266	33.9965	166.036		68	100.741	181.168
171	146.89	42.7564		267	33.9181	165.632		69	101.716	181.355
172	147.732	42.3813		268	32.3517	166.167		70	101.62	181.321
173	147.697	41.4632		269	35.7519	165.289		71	101.216	181.022
174	147.413	40.5516		270	32.5212	165.468		72	102.227	181.89
175	148.052	40.0801		271	31.9136	165.625		73	102.964	183.083
176	147.952	39.2663		272	31.7269	165.726		74	103.284	183.649
177	148.003	39.2283		273	32.1827	165.667		75	103.611	184.395
178	148.403	38.4114		274	32.4428	165.601		76	103.541	183.944
179	149.184	37.4287		275	33.5083	165.389		77	103.871	183.853
180	148.606	37.4103		276	34.9641	164.807		78	104.112	184.259
181	149.599	36.9866		277	34.7917	165.582		79	104.425	184.511
182	149.655	36.8335		278	37.8975	165.376		80	104.615	185.009
183	149.938	36.8013		279	37.4915	164.325		81	104.326	186.259
184	150.09	35.9593		280	37.6848	164.232		82	104.247	186.86
185	148.829	35.8392		281	37.8657	163.051		83	103.998	187.492
186	149.474	35.6253		282	38.7088	164.062		84	104.078	187.178
187	151.807	34.7452		283	39.4549	164.571		85	103.682	186.884
188	152.873	34.9427		284	40.029	165.444		86	104.302	188.519
189	153.474	35.9266		285	40.5639	165.807		87	104.707	190.387
190	150.296	37.2347		286	40.933	167.141		88	106.788	191.458
191	153.233	37.5252		287	40.4559	168.193		89	107.188	191.845
192	154.276	37.604		288	39.5405	169.941		90	107.366	192.448
193	153.343	37.786		289	38.9435	170.396		91	107.41	192.673
194	153.911	38.3266		290	39.0096	170.743		92	106.374	192.411
195	154.095	38.6233		291	39.84	171.186		93	105.402	192.816
196	156.113	38.9776		292	39.9863	171.769		94	105.851	192.565
197	157.453	39.0847		293	40.4901	171.632		95	106.118	192.497
198	158.098	38.8055		294	41.142	172.206		96	107.285	192.208
199	159.169	39.3955		295	43.022	172.632		97	108.346	192.295
200	159.59	39.3079		296	43.3336	172.953		98	108.897	192.439
201	160.78	39.005		297	43.1136	173.425		99	110.199	192.414
202	160.881	38.5011		298	43.7516	173.512		100	110.25	191.987
203	160.111	38.0987		299	44.1352	172.751		101	111.014	192.023
204	160.701	37.7774		300	44.2124	172.564		102	111.058	191.4
205	160.684	37.6182		301	43.3574	171.96		103	111.208	192.603
206	162.464	38.1778		302	42.6466	170.918		104	111.579	192.762
207	163.763	38.293		303	41.586	169.6		105	110.906	192.427
209	165.839	40.088		304	41.6541	168.884		106	111.782	191.817
210	165.354	39.8234		305	41.473	168.145		107	111.19	191.988
211	165.437	39.8937		306	40.4791	168.131		108	111.35	192.163
212	165.323	40.0944		307	39.7364	168.446		109	110.719	193.025
213	165.657	40.3031		308	36.5296	168.531		110	111.625	191.981
214	167.352	40.0075		309	35.4644	168.478		111	112.496	192.039
215	166.189	39.7791		310	33.4859	168.41		112	113.185	192.175
216	164.87	40.1075		311	34.6231	168.605		113	112.16	192.936
217	165.426	39.8886		312	33.6262	167.723		114	111.08	193.438
218	166.465	38.9539		326	29.7368	166.597		115	110.678	193.74
219	164.487	39.6266		327	29.6396	167.044		116	109.987	194.55
220	163.96	41.1989		328	29.6307	168.278		117	109.971	194.931
221	166.211	41.2784		329	31.177	170.738		118	109.883	195.317
222	166.403	39.1714		330	31.1518	170.854		119	110.368	195.925
223	165.843	41.5631		332	31.4602	170.061		120	110.591	196.679
227	179.516	41.4756		333	31.4792	170.416		121	110.087	196.791
228	179.596	41.2743		334	31.8598	170.613		0	29.4631	168.488
229	181.344	41.6476		335	31.5271	171.963		1	29.3227	168.543
230	181.885	42.0183		336	31.4189	171.713		2	29.3422	168.645
231	183.607	42.5938		337	31.1739	170.567		3	29.3361	168.837
232	184.872	41.5868		338	30.2075	170.761		4	29.3424	169.099
233	186.188	41.4761		339	30.0632	170.22		5	29.1008	169.491
234	186.615	40.8166		340	30.0567	168.596		6	28.8875	169.959
235	186.708	40.38		341	30.3033	166.861		7	28.7794	170.378
236	187.138	40.2638		342	30.6411	166.439		8	29.0921	170.474
237	187.917	39.827		343	30.8032	165.743		9	29.6935	170.705
238	188.885	40.278		344	28.2763	166.098		10	32.0003	170.434
239	189.759	39.8376		345	28.7162	163.93		11	33.2405	170.721
240	189.04	40.5711		346	27.8436	163.759		12	34.1815	170.577
241	189.56	41.1614		347	27.6531	163.361		13	34.9758	170.376
242	189.378	41.4342		348	26.6864	163.056		14	35.1976	170.336
243	189.146	40.8701		349	23.5917	162.545		15	35.326	170.277
244	188.123	40.2526		350	23.1725	161.376		16	36.111	170.17
245	187.164	41.5503		351	22.2991	160.175		17	36.9904	169.976
246	187.488	41.8819		352	23.6225	160.552		18	37.6069	170.202
247	188.18	41.6688		353	28.0021	160.262		19	37.8144	170.731
248	189.409	42.0689		354	28.7814	161.185		20	38.137	171.139
249	190.632	41.4923		355	29.1295	158.71		21	38.043	172.162
250	190.878	41.516		356	29.9646	160.719		22	37.7616	172.72
251	191.546	42.2706		357	30.4896	161.592		23	37.5958	172.853
252	191.82	41.7803		358	30.6825	160.446		24	37.7366	172.556
253	192.921	40.4507		359	32.6036	161.196		25	37.8277	172.525
254	192.961	39.4061		0	43.9737	208.974		26	37.7041	172.649
255	193.129	39		1	44.0361	208.515		27	37.8462	172.4
256	193.115	38.4985		2	43.9215	207.915		28	37.98	172.279
257	193.372	38.8247		3	44.2581	207.23		29	38.02	172.283
258	193.553	38.2452		4	45.0481	206.45		30	38.0526	172.798
259	192.931	38.9832		5	45.3612	206.137		31	37.8559	172.788
260	193.955	38.4301		6	45.4486	206.206		32	37.4846	173.157
261	194.412	38.1159		7	45.4921	206.048		33	37.1984	173.473
262	195.975	36.9314		8	45.3782	205.651		34	37.3508	174.478
263	196.514	36.4905		9	44.8435	206.144		35	37.5606	176.087
264	197.782	36.2441		10	43.2405	204.699		36	37.7429	176.232
265	197.287	36.2158		11	43.092	204.354		37	39.0387	177.604
266	198.384	36.0018		12	42.4301	204.495		38	38.8042	177.961
267	196.764	36.6808		13	42.1687	204.72		39	39.1683	177.119
268	197.249	38.1459		14	41.7209	204.736		40	39.4463	177.476
269	197.658	37.7443		15	41.4111	204.714		41	39.2311	177.739
270	197.933	37.4165		16	40.6473	204.458		42	39.1048	178.479
271	197.747	37.6223		17	40.1234	204.302		43	38.625	179.292
272	197.619	37.6346		18	39.4427	204.409		44	39.0361	179.44
273	197.388	37.6141		19	39.8631	204.635		45	38.437	179.832
274	198.378	37.423		20	40.3881	204.855		46	37.227	178.395
275	198.7	38.1513		21	40.0835	204.587		47	36.9886	178.761
276	199.51	38.6769		22	39.9668	204.431		48	36.9093	178.044
277	199.21	38.229		23	39.9712	204.29		49	36.6632	177.28
278	198.912	39.2097		24	40.1105	203.996		50	36.5864	177.065
279	199.383	39.0998		25	40.558	203.968		51	36.0098	176.292
280	200.867	36.7134		26	40.8939	204.321		52	35.851	175.875
[truncated: 25,700 more rows]

[truncated: 3 more sheets: 10, 11, 12]
